# Supplementary material for: Comprehensive Genome Analysis of Carbapenemase-Producing Enterobacter spp.: New Insights into Phylogeny, Population Structure, and Resistance Mechanisms
Source: mBio. 2016 Dec 13;7(6):e02093-16. doi: 10.1128/mBio.02093-16 (PMC5156309; doi:10.1128/mBio.02093-16)
Supplement: Data Set S1 — Comprehensive table with details about the 97 clinical isolates and six type strains sequenced in this study. Download [file mbo006163111sd1.xlsx]

## Sheet: Dataset_S1
Sr. No.	Strain	Location	Full Name	GenBank Accession(s)	Hoffmann	phylogenomic groups	ST	dnaA	fusA	gyrB	leuS	pyrG	rplB	rpoB	KPC	ACT	β-lactamase	Aminoglycoside Resistance	Quinolone Resistance	Sulphonamide	Trimethoprim	Tetracycline	Phenicol	MLS	Fosfomycin	Rifampicin	Tn4401	KPC contig	TSD-Right	TSD-Left	Ampicillin	Amox/KClav	Amp/Sulbactam	Piperacillin	Pip/Tazo	Ticar/clav	Cephalothin	Cefazolin	Cefuroxime	Cefoxitin	Ceftriaxone	Cefotaxime	Cefotaxime/KClavulanate	Ceftazidime	Ceftazidime/KClavulanate	Cefepime	Aztreonam	Ertapenem	Imipenem
1	34399	IL	E. xiangfangensis	NZ_CP010384,NZ_CP010385,NZ_CP010386,NZ_CP010387	VI	A	114	53	35	20	44	45	4	6	KPC-3	ACT-25	ACT-25, KPC-3, TEM-1A	-	QnrS1	-	-	-	-	-	-	-	Tn4401b	pKPC_UVA01	GTTCT	GTTCT	>16	>16/8	>16/8	>64	>64	>128/2	>16	>16	>16	>16	>32	>32	>4	>16	>2	>16	>16	>4	4
2	34977	NYC	E. hormaechei subsp. steigerwaltii	NZ_CP010376,NZ_CP012170,NZ_CP010374,NZ_CP010375	VIII	B	594	179	4	15	6	37	50	4	KPC-2	ACT-42	ACT-42, KPC-2, TEM-1B, SHV-12	aph(3')-Ia, aac(6')-Iic, aadA2, aph(3')-Ia, strA, strB	QnrB49	sul2, sul1, sul1, sul1	dfrA18	-	-	ere(A)	-	-	Tn4401b	pKPC_UVA01	GTTCT	GTTCT	>16	>16/8	>16/8	>64	>64	>128/2	>16	>16	>16	>16	>32	>32	4	>16	>2	>16	>16	2	<=1
3	34978	NYC	E. xiangfangensis	NZ_CP012165,NZ_CP010366,NZ_CP010363,NZ_CP012166,NZ_CP010364,NZ_CP010367,NZ_CP010365	VI	A	171	49	21	19	44	45	12	32	KPC-3	ACT-45	ACT-45, KPC-3, OXA-9, TEM-1A	aph(3')-Ia, aac(6')-Ib, aadA1, strB, strA	aac(6')lb-cr	sul2	dfrA14	-	-	-	-	-	Tn4401d	FIA	TCTCT	GTTCT	>16	>16/8	>16/8	>64	>64	>128/2	>16	>16	>16	>16	>32	>32	>4	>16	>2	>16	>16	>4	4
4	34983	NYC	E. hormaechei subsp. hormaechei	NZ_CP010377,NZ_CP010380,NZ_CP010379,NZ_CP010378	VII	E	269	95	56	112	111	104	4	63	KPC-2	ACT-37	ACT-37, KPC-2, TEM-1B	-	QnrB49	sul1, sul1	dfrB3	-	-	-	-	-	Tn4401b	pKPC_UVA01	GTTCT	GTTCT	>16	>16/8	8/4	<=16	<=8	<=16/2	>16	>16	<=4	>16	<=1	<=2	<=0.5	<=1	<=0.25	<=2	<=4	<=0.25	<=1
5	34998	NYC	E. hormaechei subsp. steigerwaltii	NZ_CP012167,NZ_CP010383,NZ_CP012169,NZ_CP012168,NZ_CP010381,NZ_CP010382	VIII	B	113	4	22	68	69	37	4	24	KPC-4	ACT-32	ACT-32, KPC-4, OXA-1, TEM-1A, TEM-1B	aac(3)-Via, aadA1, aac(6')Ib-cr, aph(3')-Ic, strA, strB	aac(6')Ib-cr, QnrS1	sul1, sul2, sul1	dfrA14	tet(D)	catB3	mph(A), mph(A)	-	arr-3	Tn4401b	A/C	AAAGC	AAAGC	>16	>16/8	>16/8	>64	>64	>128/2	>16	>16	>16	>16	>32	>32	>4	>16	>2	>16	>16	>4	8
6	35734	FL	E. cloacae complex 'Hoffmann cluster IV'	NZ_CP012162,NZ_CP012163,NZ_CP010360,NZ_CP012164	IV	M	595	80	55	92	72	169	12	26	KPC-3	MIR-20	MIR-20, KPC-3, KPC-3, TEM-1A, OXA-9	aadA1, aac(6')-lb	QnrB19, aac(6')Ib-cr	-	-	-	-	-	-	-	Tn4401b	pKPC_UVA01	GTTCT	GTTCT	>16	>16/8	>16/8	>64	>64	>128/2	>16	>16	>16	>16	>32	>32	4	8	>2	>16	>16	>4	8
7	20432	NJ	E. cloacae complex 'Hoffmann cluster IV'	NZ_LABD01000000	IV	M	596	127	25	220	239	49	12	20	-	MIR-7	MIR-7	-	-	-	-	-	-	-	-	-	-	-	-	-	>16	>16/8	>16/8	>64	>64	>128/2	>16	>16	>16	>16	>32	>32	>4	>16	>2	>16	>16	>4	8
8	28131	NJ	E. xiangfangensis	NZ_LABC01000000	VI	A	171	49	21	19	44	45	12	32	KPC-3	ACT-45	ACT-45, KPC-3, OXA-9, TEM-1A	aph(3')-Ia, aac(6')-Ib, aadA1, strB, strA	aac(6')Ib-cr	sul2	dfrA14	-	-	-	-	-	Tn4401d	FIA	TCTCT	GTTCT	>16	>16/8	>16/8	>64	>64	>128/2	>16	>16	>16	>16	>32	>32	4	4	2	>16	>16	4	8
9	28132	NJ	E. hormaechei subsp. steigerwaltii	NZ_LABB01000000	VIII	B	603	4	4	4	6	203	4	132	-	ACT-40	ACT-40, SHV-12, TEM1B	strB, strA, aadA2	QnrA1	sul1	dfrA18	tet(D)	-	-	-	-	-	-	-	-	>16	>16/8	>16/8	>64	>64	>128/2	>16	>16	>16	>16	>32	>32	>4	>16	>2	>16	>16	>4	8
10	28134	NJ	E. xiangfangensis	NZ_LABA01000000	VI	A	171	49	21	19	44	45	12	32	KPC-3	ACT-45	ACT-45, KPC-3, OXA-9, TEM-1A	aac(6')-Ib, aadA1, strB, strA	aac(6')Ib-cr	sul2	dfrA14	-	-	-	-	-	Tn4401d	FIA	TCTCT	GTTCT	>16	>16/8	>16/8	>64	>64	>128/2	>16	>16	>16	>16	>32	>32	4	8	2	16	>16	2	2
11	28585	NJ	E. xiangfangensis	NZ_LAAZ01000000	VI	A	171	49	21	19	44	45	12	32	KPC-3	ACT-45	ACT-45, KPC-3, OXA-9, TEM-1A	aac(6')-Ib, aadA1, strB, strA, aph(3')-Ia	aac(6')Ib-cr	sul2	dfrA14	-	-	-	-	-	Tn4401d	FIA	TCTCT	GTTCT	>16	>16/8	>16/8	>64	64	>128/2	>16	>16	>16	>16	>32	>32	4	>16	>2	16	>16	4	4
12	28940	NJ	E. hormaechei subsp. steigerwaltii	NZ_LAAY01000000	VIII	B	133	11	4	4	13	39	4	9	-	ACT-17	ACT-17	-	-	-	dfrA21	-	-	-	-	-	-	-	-	-	>16	>16/8	>16/8	>64	>64	>128/2	>16	>16	>16	>16	>32	>32	>4	>16	>2	>16	>16	>4	>8
13	28944	NJ	E. aerogenes	NZ_LAAX01000000	N/A	aerogenes	-	-	-	-	-	-	-	-	KPC-2	-	KPC-2, OXA-9, SHV-12, TEM1A	-	-	-	-	-	-	-	-	-	Tn4401a	pKpQIL	ATTGA	ATTGA	>16	>16/8	16/8	64	<=8	64/2	>16	>16	>16	>16	<=1	<=2	4	4	2	<=2	<=4	<=0.25	<=1
14	31613	NJ	E. xiangfangensis	NZ_LAAW01000000	VI	A	171	49	21	19	44	45	12	32	KPC-3	ACT-45	ACT-45, KPC-3	aph(3')-Ia	-	-	dfrA14	-	-	-	-	-	Tn4401d	FIA	TCTCT	GTTCT	>16	>16/8	>16/8	>64	>64	>128/2	>16	>16	>16	>16	>32	>32	>4	>16	>2	>16	>16	4	2
15	32534	NJ	E. xiangfangensis	NZ_LAAV01000000	VI	A	171	49	21	19	44	45	12	32	KPC-3	ACT-45	ACT-45, KPC-3, OXA-9, TEM-1A	aac(6')-Ib, aadA1, strB, strA, aph(3')-Ia	aac(6')Ib-cr	sul2	dfrA14	-	-	-	-	-	Tn4401d	FIA	TCTCT	GTTCT	>16	>16/8	>16/8	>64	16	>128/2	>16	>16	>16	>16	>32	>32	>4	>16	2	16	>16	2	<=1
16	32540	NJ	E. aerogenes	NZ_LAAU01000000	N/A	aerogenes	-	-	-	-	-	-	-	-	-	-	-	-	-	-	-	-	-	-	-	-	-	-	-	-	>16	>16/8	>16/8	>64	>64	>128/2	>16	>16	>16	>16	>32	>32	>4	>16	>2	>16	>16	>4	8
17	32594	NYC	E. xiangfangensis	NZ_LAAT01000000	VI	A	171	49	21	19	44	45	12	32	KPC-3	ACT-45	ACT-45, KPC-3, OXA-9, TEM-1A	aph(3')-Ia, aac(6')-Ib, aadA1, strB, strA	aac(6')Ib-cr	sul2	dfrA14	-	-	-	-	-	Tn4401d	FIA	TCTCT	GTTCT	>16	>16/8	>16/8	>64	>64	>128/2	>16	>16	>16	>16	>32	>32	>4	>16	>2	>16	>16	>4	8
18	32595	NYC	E. xiangfangensis	NZ_LAAS01000000	VI	A	127	46	20	74	44	45	24	6	KPC-3	ACT-25	ACT-25, KPC-3, TEM-1B	strB, strA, aph(3')-Ia, aac(6')-Iic	QnrB49	sul1, sul2	dfrA18	-	-	ere(A)	-	-	Tn4401b	Ukn	GTTCT	GTTCT	>16	>16/8	>16/8	>64	>64	>128/2	>16	>16	>16	>16	>32	>32	>4	>16	>2	8	>16	2	<=1
19	32600	NYC	E. xiangfangensis	NZ_LAAR01000000	VI	A	171	49	21	19	44	45	12	32	KPC-3	ACT-45	ACT-45, KPC-3, OXA-9, TEM-1A	aac(6')-Ib, aph(3')-Ia, aadA1, strA, strB	aac(6')Ib-cr	sul2	dfrA14	-	-	-	-	-	Tn4401d	FIA(30661)	TCTCT	GTTCT	>16	>16/8	>16/8	>64	>64	>128/2	>16	>16	>16	>16	>32	>32	4	>16	>2	>16	>16	>4	8
20	33813	PA	E. xiangfangensis	NZ_LAAQ01000000	VI	A	171	49	21	19	44	45	12	32	KPC-3	ACT-45	ACT-45, KPC-3, OXA-9, TEM-1A	strA, strB, aph(3')-Ia, aac(6')-Ib, aadA1	aac(6')Ib-cr	sul2	dfrA14	-	-	-	-	-	Tn4401d	FIA	TCTCT	GTTCT	>16	>16/8	>16/8	>64	>64	>128/2	>16	>16	>16	>16	>32	>32	>4	>16	>2	>16	>16	>4	8
21	33838	PA	E. asburiae	NZ_LAAP01000000	I	J	24	23	15	23	16	28	11	11	-	ACT-1	ACT-1	-	-	-	-	-	-	-	-	-	-	-	-	-	>16	>16/8	>16/8	>64	>64	>128/2	>16	>16	>16	>16	>32	>32	4	>16	>2	>16	>16	>4	8
22	33850	PA	E. aerogenes	NZ_LAAO01000000	N/A	aerogenes	-	-	-	-	-	-	-	-	-	-	-	-	QnrS1	-	-	tet(A)	-	-	-	-	-	-	-	-	>16	>16/8	>16/8	64	16	128/2	>16	>16	>16	>16	8	16	>4	>16	>2	<=2	<=4	<=0.25	<=1
23	34980	NYC	E. hormaechei subsp. steigerwaltii	NZ_LAAN01000000	VIII	B	604	210	4	4	238	201	4	39	-	ACT-32	ACT-32	-	-	-	-	-	-	-	-	-	-	-	-	-	>16	>16/8	>16/8	>64	>64	>128/2	>16	>16	>16	>16	>32	>32	>4	>16	>2	>16	>16	>4	8
24	34982	NYC	E. xiangfangensis	NZ_LAAM01000000	VI	A	182	49	20	19	44	90	24	32	KPC-2	ACT-25	ACT-25, KPC-2, TEM-1B	aadA2	QnrB19	sul1	dfrA12	-	-	-	-	-	Tn4401b	N	TTCAG	TTCAG	>16	>16/8	>16/8	>64	64	<=16/2	>16	>16	>16	>16	32	16	4	>16	>2	16	>16	<=0.25	<=1
25	34984	NYC	E. xiangfangensis	NZ_LAAL01000000	VI	A	459	46	20	148	44	107	28	6	KPC-2	ACT-41	ACT-41, KPC-2, TEM-1B, SHV-12	aadA2, aacA4, aac(6')-Iic	aac(6')Ib-cr, QnrB4	sul1, sul2	dfrA12	tet(D)	floR	ere(A), mph(A)	-	-	Tn4401b	pKPC_UVA01	GTTCT	GTTCT	>16	>16/8	>16/8	>64	>64	128/2	>16	>16	>16	>16	>32	>32	>4	>16	>2	16	16	<=0.25	<=1
26	34986	NYC	E. xiangfangensis	NZ_LAAK01000000	VI	A	171	49	21	19	44	45	12	32	KPC-3	ACT-45	ACT-45, KPC-3, OXA-9, TEM-1A	aph(3')-Ia, aac(6')-Ib, aadA1, strB, strA	aac(6')Ib-cr	sul2	dfrA14	-	-	-	-	-	Tn4401d	FIA	TCTCT	GTTCT	>16	>16/8	>16/8	>64	>64	>128/2	>16	>16	>16	>16	>32	>32	4	8	2	>16	>16	4	4
27	34988	NYC	E. xiangfangensis	NZ_LAAJ01000000	VI	A	171	49	21	19	44	45	12	32	KPC-3	ACT-45	ACT-45, KPC-3, OXA-9, TEM-1A	strA, strB, aac(6')-Ib, aadA1	aac(6')Ib-cr	sul2	dfrA14	-	-	-	-	-	Tn4401d	FIA(30661)	TCTCT	GTTCT	>16	>16/8	>16/8	>64	>64	>128/2	>16	>16	>16	>16	>32	>32	4	>16	2	8	>16	2	2
28	34990	NYC	E. xiangfangensis	NZ_LAAI01000000	VI	A	182	49	20	19	44	90	24	32	KPC-2	ACT-25	ACT-25, KPC-2, TEM-1B	aadA2	QnrB19	sul1	dfrA12	-	-	-	-	-	Tn4401b	N	TTCAG	TTCAG	>16	>16/8	>16/8	>64	64	>128/2	>16	>16	>16	>16	32	32	4	>16	>2	16	>16	4	8
29	34992	NYC	E. xiangfangensis	NZ_LAAH01000000	VI	A	127	46	20	74	44	45	24	6	KPC-3	ACT-25	ACT-25, KPC-3, TEM-1B	strB, strA, aph(3')-Ia, aac(6')-Iic	QnrB49	sul1, sul2	dfrA18	-	-	ere(A)	-	-	Tn4401b	Ukn	GTTCT	GTTCT	>16	>16/8	>16/8	>64	>64	>128/2	>16	>16	>16	>16	>32	>32	>4	>16	>2	>16	>16	>4	8
30	34994	NYC	E. xiangfangensis	NZ_LAAG01000000	VI	A	171	49	21	19	44	45	12	32	KPC-3	ACT-45	ACT-45, KPC-3, OXA-9, TEM-1A	aac(6')-Ib, aadA1, strB, strA	aac(6')Ib-cr	sul2	dfrA14	-	-	-	-	-	Tn4401d	FIA	TCTCT	GTTCT	>16	>16/8	>16/8	>64	>64	>128/2	>16	>16	>16	>16	>32	>32	4	8	>2	4	>16	2	2
31	34996	NYC	E. xiangfangensis	NZ_LAAF01000000	VI	A	171	49	21	19	44	45	12	32	KPC-3	ACT-45	ACT-45, KPC-3, OXA-9, OXA-2, TEM-1A	aadA1, strA, aac(6')-Ib, strB, aph(3')-Ia, aadA5, aadB	aac(6')Ib-cr	sul1, sul2	dfrA14	-	-	mph(A)	-	-	Tn4401d	FIA	TCTCT	GTTCT	>16	>16/8	>16/8	>64	>64	>128/2	>16	>16	>16	>16	>32	>32	<=0.5	>16	2	>16	>16	4	>8
32	34999	NYC	E. hormaechei subsp. steigerwaltii	NZ_LAAE01000000	VIII	B	134	4	4	13	4	39	4	25	-	ACT-17	ACT-17	aadA1, aac(3)-Iia, aadA2	-	sul1	dfrA15, dfrA1	tet(A)	cmlA1	-	-	-	-	-	-	-	>16	>16/8	>16/8	>64	>64	>128/2	>16	>16	>16	>16	>32	>32	>4	>16	>2	>16	>16	>4	8
33	35002	NYC	E. hormaechei subsp. steigerwaltii	NZ_LAAD01000000	VIII	B	113	4	22	68	69	37	4	24	KPC-3	ACT-32	ACT-32, KPC-3, TEM-1B	aadA1	QnrB49	sul1, sul1	dfrA5	-	-	ere(A)	-	-	Tn4401b	L/M	GTTCT	GTTCT	>16	>16/8	>16/8	>64	>64	128/2	>16	>16	>16	>16	>32	>32	>4	>16	>2	8	>16	2	<=1
34	35003	NYC	E. aerogenes	NZ_LAAC01000000	N/A	aerogenes	-	-	-	-	-	-	-	-	KPC-3	-	KPC-3, OXA-9, TEM-1A	aac(6')-Ib, aadA1, strB, strA	aac(6')Ib-cr	sul2	dfrA14	-	-	-	-	-	Tn4401d	FIA	TCTCT	GTTCT	>16	>16/8	>16/8	>64	>64	>128/2	>16	>16	>16	>16	>32	>32	4	>16	>2	>16	>16	>4	8
35	35005	NYC	E. aerogenes	NZ_LAAA01000000	N/A	aerogenes	-	-	-	-	-	-	-	-	KPC-3	-	KPC-3, OXA-9, TEM-1A	aac(6')-Ib, aadA1, strB, strA	aac(6')Ib-cr	sul2	dfrA14	-	-	-	-	-	Tn4401d	FIA	TCTCT	GTTCT	>16	>16/8	>16/8	>64	64	>128/2	>16	>16	>16	>16	32	16	>4	>16	>2	16	>16	4	8
36	35006	NYC	E. aerogenes	NZ_JZZZ01000000	N/A	aerogenes	-	-	-	-	-	-	-	-	KPC-3	-	KPC-3, OXA-9, TEM-1A	aac(6')-Ib, aadA1, strB, strA	aac(6')Ib-cr	sul2	dfrA14	-	-	-	-	-	Tn4401d	FIA	TCTCT	GTTCT	>16	>16/8	>16/8	>64	>64	>128/2	>16	>16	>16	>16	>32	>32	4	>16	>2	>16	>16	>4	8
37	35007	NYC	E. aerogenes	NZ_JZZY01000000	N/A	aerogenes	-	-	-	-	-	-	-	-	KPC-3	-	KPC-3, OXA-9, TEM-1A	aac(6')-Ib, aadA1, strB, strA	aac(6')Ib-cr	sul2	dfrA14	-	-	-	-	-	Tn4401d	FIA	TCTCT	GTTCT	>16	>16/8	>16/8	>64	>64	>128/2	>16	>16	>16	>16	>32	>32	4	>16	>2	>16	>16	4	4
38	35009	NYC	E. cloacae complex 'Hoffmann cluster IV'	NZ_JZZX01000000	IV	M	606	37	27	49	57	200	21	20	KPC-2	MIR-3	MIR-3, KPC-2, TEM-1A, OXA-9	aadA1, aac(6')-Ib	aac(6')Ib-cr	-	dfrA14	-	catA1	-	-	-	Tn4401b	Ukn	GTTCT	GTTCT	>16	>16/8	>16/8	>64	>64	>128/2	>16	>16	>16	>16	>32	>32	4	>16	>2	>16	>16	>4	8
39	35010	NYC	E. hormaechei subsp. steigerwaltii	NZ_JZZW01000000	VIII	B	594	179	4	15	6	37	50	4	KPC-2	ACT-42	ACT-42, KPC-2, SHV-12, TEM-1B	aadA2, strB, aacA4, strA, aph(3')-Ia, aac(6')-Iic	aac(6')Ib-cr, QnrB49	sul1, sul2	dfrA18	-	-	ere(A)	-	-	Tn4401b	Ukn	GTTCT	GTTCT	>16	>16/8	>16/8	>64	64	>128/2	>16	>16	>16	>16	>32	32	4	8	>2	4	>16	>4	4
40	35012	NYC	E. xiangfangensis	NZ_JZZV01000000	VI	A	182	49	20	19	44	90	24	32	KPC-2	ACT-25	ACT-25, KPC-2, TEM-1B	aadA2	QnrB19	sul1	dfrA12	-	-	-	-	-	Tn4401b	N	TTCAG	TTCAG	>16	>16/8	>16/8	>64	>64	>128/2	>16	>16	>16	16	>32	>32	4	>16	2	8	>16	4	8
41	35013	NYC	E. hormaechei subsp. steigerwaltii	NZ_JZZU01000000	VIII	B	461	9	4	14	6	37	4	9	KPC-2	ACT-17	ACT-17, KPC-2	-	-	-	-	-	-	-	-	-	Tn4401b	pBK28610-like	GATAT	GATAT	>16	>16/8	>16/8	>64	>64	>128/2	>16	>16	>16	>16	>32	>32	>4	>16	>2	>16	>16	>4	>8
42	35014	NYC	E. cloacae complex 'Hoffmann cluster III'	NZ_JZZT01000000	III	D	78	8	9	6	9	9	6	8	KPC-2	ACT-24	ACT-24, KPC-2, OXA-9, TEM-1A	aadA1, strB, aac(6')-Ib, strA	aac(6')Ib-cr, QnrS1	sul1, sul2	dfrA14, dfrA15	-	-	-	-	-	Tn4401b	N	ATAAT	GTTCT	>16	>16/8	>16/8	>64	>64	>128/2	>16	>16	>16	>16	>32	>32	>4	>16	>2	4	>16	0.5	<=1
43	35019	NYC	E. xiangfangensis	NZ_JZZS01000000	VI	A	171	49	21	19	44	45	12	32	KPC-3	ACT-45	ACT-45, KPC-3, OXA-9, TEM-1A	aph(3')-Ia, aac(6')-Ib, aadA1, strB, strA	aac(6')Ib-cr	sul2	dfrA14	-	-	-	-	-	Tn4401d	FIA	TCTCT	GTTCT	>16	>16/8	>16/8	>64	32	>128/2	>16	>16	>16	>16	32	16	>4	4	2	4	16	1	2
44	35024	NYC	E. xiangfangensis	NZ_JZZR01000000	VI	A	171	49	21	19	44	45	12	32	KPC-3	ACT-45	ACT-45, KPC-3, OXA-9, TEM-1A	aac(6')-Ib, aadA1, strB, strA, aph(3')-Ia	aac(6')Ib-cr	sul2	dfrA14	-	-	-	-	-	Tn4401d	FIA	TCTCT	GTTCT	>16	>16/8	>16/8	>64	>64	>128/2	>16	>16	>16	>16	>32	>32	>4	>16	>2	>16	>16	4	4
45	35025	NYC	E. cloacae complex 'Hoffmann cluster III'	NZ_JZZQ01000000	III	D	78	8	9	6	9	9	6	8	KPC-2	ACT-24	ACT-24, KPC-2, TEM-1A	strA, strB	QnrS1	sul1, sul2	dfrA14, dfrA15	-	-	-	-	-	Tn4401b	N	ATAAT	GTTCT	>16	>16/8	>16/8	>64	>64	>128/2	>16	>16	>16	>16	>32	>32	4	>16	>2	>16	>16	4	8
46	35027	NYC	E. hormaechei subsp. hormaechei	NZ_JZZP01000000	VII	E	269	95	56	112	111	104	4	63	KPC-2	ACT-37	ACT-37, KPC-2, TEM-1B	-	QnrB49	sul1	dfrB3	-	-	-	-	-	Tn4401b	pKPC_UVA01	GTTCT	GTTCT	>16	>16/8	>16/8	>64	>64	>128/2	>16	>16	>16	>16	>32	>32	4	8	>2	>16	>16	>4	4
47	35030	NYC	E. cloacae complex 'Hoffmann cluster III'	NZ_JZZO01000000	III	D	78	8	9	6	9	9	6	8	KPC-2	ACT-24	ACT-24, KPC-2, OXA-9, TEM-1A	aadA1, strB, aac(6')-Ib, strA	aac(6')Ib-cr, QnrS1	sul1, sul2	dfrA14, dfrA15	-	-	-	-	-	Tn4401b	N	ATAAT	GTTCT	>16	>16/8	>16/8	>64	>64	>128/2	>16	>16	>16	>16	>32	>32	4	8	2	>16	>16	1	2
48	35032	NYC	E. cloacae complex 'Hoffmann cluster III'	NZ_JZZN01000000	III	D	78	8	9	6	9	9	6	8	KPC-2	ACT-24	ACT-24, KPC-2, TEM-1A	strA, strB	QnrS1	sul1, sul2	dfrA14, dfrA15	-	-	-	-	-	Tn4401b	N	ATAAT	GTTCT	>16	>16/8	>16/8	>64	>64	>128/2	>16	>16	>16	>16	>32	>32	>4	16	>2	>16	>16	>4	4
49	35034	NYC	E. xiangfangensis	NZ_JZZM01000000	VI	A	171	49	21	19	44	45	12	32	KPC-3	ACT-45	ACT-45, KPC-3, OXA-9, TEM-1A	aph(3')-Ia, aac(6')-Ib, aadA1, strB, strA	aac(6')Ib-cr	sul2	dfrA14	-	-	-	-	-	Tn4401d	FIA	TCTCT	GTTCT	>16	>16/8	>16/8	>64	>64	>128/2	>16	>16	>16	>16	>32	>32	4	16	>2	>16	>16	>4	>8
50	35036	NYC	E. xiangfangensis	NZ_JZZL01000000	VI	A	171	49	21	19	44	45	12	32	KPC-3	ACT-45	ACT-45, KPC-3, OXA-9, TEM-1A	aac(6')-Ib, aadA1, strB, strA, aph(3')-Ia	aac(6')Ib-cr	sul2	dfrA14	-	-	-	-	-	Tn4401d	FIA	TCTCT	GTTCT	>16	>16/8	>16/8	>64	>64	>128/2	>16	>16	>16	>16	>32	>32	>4	>16	>2	>16	>16	>4	>8
51	35041	NYC	E. xiangfangensis	NZ_JZZK01000000	VI	A	231	46	20	20	96	45	29	54	NDM-1	ACT-25	ACT-25, NDM-1, OXA-9, CTX-M-15, TEM-1A	rmtC, aadA1, aac(6')-Ib, aac(3)-Iia	aac(6')Ib-cr	sul1	-	-	-	-	-	-	-	-	-	-	>16	>16/8	>16/8	>64	>64	>128/2	>16	>16	>16	>16	>32	>32	>4	>16	>2	>16	>16	>4	>8
52	35415	TX	E. hormaechei subsp. steigerwaltii	NZ_JZZJ01000000	VIII	B	49	4	4	4	40	38	4	23	-	ACT-43	ACT-43	-	-	-	-	-	-	-	-	-	-	-	-	-	>16	>16/8	>16/8	>64	>64	>128/2	>16	>16	>16	>16	>32	>32	>4	>16	>2	>16	>16	>4	>8
53	35618	FL	E. cloacae complex 'Hoffmann cluster IV'	NZ_JZZI01000000	IV	M	595	80	55	92	72	169	12	26	KPC-3	MIR-20	MIR-20, KPC-3	-	-	-	-	-	-	-	-	-	Tn4401b	Ukn	GTTCT	ATAGT	>16	>16/8	>16/8	>64	>64	>128/2	>16	>16	>16	>16	>32	>32	>4	>16	>2	8	>16	>4	<=1
54	35638	FL	E. hormaechei subsp. steigerwaltii	NZ_JZZH01000000	VIII	B	141	62	4	4	76	78	4	44	KPC-3	ACT-44	ACT-44, KPC-3, OXA-9, TEM-1A	aadA1, aac(6')-Ib	QnrB19, aac(6')Ib-cr	-	-	-	-	-	-	-	Tn4401b	pKPC_UVA01	GTTCT	GTTCT	>16	>16/8	>16/8	>64	>64	>128/2	>16	>16	>16	>16	>32	>32	>4	>16	>2	>16	>16	>4	4
55	35642	FL	E. asburiae	NZ_JZZG01000000	I	J	252	22	15	102	104	101	11	10	KPC-2	ACT-3	ACT-3, KPC-2	aadB	-	sul1	-	-	catB8, cmx	-	-	-	Tn4401b	N	TTCAG	TTCAG	>16	>16/8	>16/8	>64	>64	>128/2	>16	>16	>16	>16	>32	>32	4	>16	>2	>16	>16	4	4
56	35651	FL	E. cloacae complex 'Hoffmann cluster IV'	NZ_JZZF01000000	IV	M	605	209	27	219	127	202	12	20	KPC-2	MIR-19	MIR-19, KPC-2, TEM-1A	-	-	-	-	-	-	-	-	-	pKP048-like*	Ukn			>16	>16/8	>16/8	>64	>64	>128/2	>16	>16	>16	>16	>32	>32	>4	16	>2	16	>16	>4	8
57	35658	FL	E. hormaechei subsp. steigerwaltii	NZ_JZZE01000000	VIII	B	461	9	4	14	6	37	4	9	KPC-3	ACT-17	ACT-17, KPC-3, OXA-9, TEM-1A	aac(6')-Ib, aac(3)-Via, aph(3')-Ia, aadA1	aac(6')Ib-cr, QnrB19	sul1	-	-	-	-	-	-	Tn4401b	pKPC_UVA01	GTTCT	GTTCT	>16	>16/8	>16/8	>64	>64	>128/2	>16	>16	>16	>16	>32	>32	4	8	2	>16	>16	>4	4
58	35661	FL	E. hormaechei subsp. steigerwaltii	NZ_JZZD01000000	VIII	B	110	66	4	15	40	76	4	9	KPC-3	ACT-27	ACT-27, KPC-3, TEM-1A, SHV-12, OXA-9	strA, aph(3')-Ia, aadA1, aac(6')-Ib, aadA2, strB	QnrB19, aac(6')Ib-cr	sul1, sul2	dfrA18	-	-	-	-	-	Tn4401b	Ukn	GTTCT	GTTCT	>16	>16/8	>16/8	>64	>64	>128/2	>16	>16	>16	>16	>32	>32	>4	>16	>2	>16	>16	4	4
59	35666	FL	E. hormaechei subsp. hormaechei	NZ_JZZC01000000	VII	E	269	95	56	112	111	104	4	63	KPC-3	ACT-37	ACT-37, KPC-3, FOX-5, OXA-9, TEM-1A, CARB-2	aadA2, aadA1, aac(6')-Ib, aadB	QnrB19, aac(6')Ib-cr	sul1	dfrA18	-	cmlA1, catB3	mph(E), msr(E)	-	-	Tn4401b	pKPC_UVA01	GTTCT	GTTCT	>16	>16/8	>16/8	>64	>64	>128/2	>16	>16	>16	>16	>32	>32	4	>16	>2	>16	>16	2	4
60	35669	FL	E. cloacae complex	NZ_JZZB01000000	IX	R	599	207	18	166	174	31	72	29	-	ACT-49	ACT-49	-	-	-	-	-	-	-	-	-	-	-	-	-	>16	>16/8	>16/8	>64	>64	>128/2	>16	>16	>16	>16	>32	>32	4	>16	>2	16	>16	1	4
61	35673	FL	E. xiangfangensis	NZ_JZZA01000000	VI	A	600	49	20	19	44	45	4	131	-	ACT-25	ACT-25	-	-	-	-	-	-	-	-	-	-	-	-	-	>16	>16/8	>16/8	>64	>64	>128/2	>16	>16	>16	>16	>32	>32	>4	>16	>2	<=2	>16	1	<=1
62	35681	FL	E. hormaechei subsp. steigerwaltii	NZ_JZYZ01000000	VIII	B	190	9	4	15	6	37	4	9	KPC-3	ACT-17	ACT-17, KPC-3, FOX-5, CTX-M-9, SHV-12, TEM-1A, CARB-2	aacA4, aadA2, aadB	aac(6')Ib-cr, QnrA1	sul1	dfrA16, dfrA18	-	cmlA1, catB3	mph(E), msr(E)	fosA	-	Tn4401b	pKPC_UVA01	GTTCT	GTTCT	>16	>16/8	>16/8	>64	>64	>128/2	>16	>16	>16	>16	>32	>32	>4	>16	>2	>16	>16	1	<=1
63	35683	FL	E. cloacae complex 'Hoffmann cluster III'	NZ_JZYY01000000	III	D	601	8	9	6	9	9	6	130	-	ACT-24	ACT-24, TEM-1B, CTX-M-15, SHV-12	aadA2, aac(3)-Iid, armA	QnrS1	sul1	dfrA12	-	-	mph(E), msr(E), mph(A)	-	-	-	-	-	-	>16	>16/8	>16/8	>64	>64	>128/2	>16	>16	>16	>16	>32	>32	>4	>16	>2	>16	>16	>4	8
64	35699	FL	E. cloacae complex	NZ_JZYX01000000	N/A	N	607	208	98	170	236	199	68	109	KPC-2	ACT-50	ACT-50, KPC-2, TEM-1A, OXA-10	aacA4	aac(6')Ib-cr	sul1, sul2	-	-	catB3, floR	-	-	-	pKP048-like*	Ukn			>16	>16/8	>16/8	>64	32	>128/2	>16	>16	>16	>16	>32	>32	4	>16	2	>16	>16	<=0.25	<=1
65	35703	FL	E. hormaechei subsp. steigerwaltii	NZ_JZYW01000000	VIII	B	190	9	4	15	6	37	4	9	KPC-3	ACT-17	ACT-17, KPC-3, CTX-M-9, TEM-1A	strA, strB, aadB, aadA2	-	sul1	-	-	-	-	fosA	-	Tn4401b	pKPC_UVA01	GTTCT	GTTCT	>16	>16/8	>16/8	>64	>64	>128/2	>16	>16	>16	>16	>32	>32	>4	>16	>2	>16	>16	>4	>8
66	35715	FL	E. aerogenes	NZ_JZYV01000000	N/A	aerogenes	-	-	-	-	-	-	-	-	-	-	-	-	-	-	-	-	-	-	-	-	-	-	-	-	>16	>16/8	>16/8	>64	>64	>128/2	>16	>16	>16	>16	>32	>32	4	>16	>2	>16	>16	>4	8
67	35722	FL	E. xiangfangensis	NZ_JZYU01000000	VI	A	597	74	20	20	178	151	4	32	KPC-4	ACT-46	ACT-46, KPC-4, OXA-1, OXA-9, TEM-1A	aadB, aph(3')-Ic, aacA4, aadA1, aadA17	QnrB19, QnrS1, aac(6')Ib-cr	sul1	dfrA14	tet(D)	catB3	mph(A)	-	ARR-3	Tn4401b	Ukn	AAAGC	AAAGC	>16	16/8	>16/8	>64	32	128/2	>16	>16	>16	>16	32	32	>4	>16	>2	>16	>16	0.5	<=1
68	35728	FL	E. hormaechei subsp. steigerwaltii	NZ_JZYT01000000	VIII	B	461	9	4	14	6	37	4	9	KPC-3	ACT-17	ACT-17, KPC-3, OXA-9, TEM-1A	aac(6')-Ib, aac(3)-Via, aph(3')-Ia, aadA1	aac(6')Ib-cr, QnrB19	sul1	-	-	-	-	-	-	Tn4401b	pKPC_UVA01	GTTCT	GTTCT	>16	>16/8	>16/8	>64	64	>128/2	>16	>16	>16	>16	>32	>32	4	>16	>2	>16	>16	4	2
69	35730	FL	E. kobei	NZ_JZYS01000000	II	Q	99	41	3	60	60	63	16	3	KPC-3	ACT-51	ACT-51, KPC-3, OXA-9, TEM-1A	aac(6')-lb, aadA1	aac(6')Ib-cr, QnrB19	-	-	-	-	-	-	-	Tn4401b	pKPC_UVA01	GTTCT	GTTCT	>16	>16/8	>16/8	>64	>64	>128/2	>16	>16	>16	>16	>32	>32	>4	>16	>2	>16	>16	>4	4
70	35731	FL	E. cloacae complex 'Hoffmann cluster IV'	NZ_JZYR01000000	IV	M	605	209	27	219	127	202	12	20	KPC-2	MIR-19	MIR-19, KPC-2, TEM-1A	-	-	-	-	-	-	-	-	-	pKP048-like*	Ukn			>16	>16/8	>16/8	>64	>64	>128/2	>16	>16	>16	>16	>32	>32	>4	>16	>2	>16	>16	>4	4
71	36796	Gaza, Palestine	E. cloacae complex 'Hoffmann cluster III'	NZ_JZYQ01000000	III	D	602	59	9	73	75	35	6	6	-	ACT-47	ACT-47	-	-	-	-	-	-	-	-	-	-	-	-	-	>16	>16/8	>16/8	<=16	<=8	<=16/2	>16	>16	>16	>16	2	<=2	4	<=1	2	<=2	<=4	<=0.25	<=1
72	36801	Gaza, Palestine	E. hormaechei subsp. steigerwaltii	NZ_JZYP01000000	VIII	B	110	66	4	15	40	76	4	9	-	ACT-27	ACT-27, TEM-1B	strA, strB	-	sul2	dfrA14	-	-	-	-	-	-	-	-	-	>16	>16/8	>16/8	>64	<=8	64/2	>16	>16	8	>16	<=1	<=2	<=0.5	<=1	2	<=2	8	<=0.25	<=1
73	39366	OH	E. xiangfangensis	NZ_JZYO01000000	VI	A	231	46	20	20	96	45	29	54	NDM-1	ACT-25	ACT-25, NDM-1, OXA-1, CTX-M-15, TEM-1B, DHA-1, OXA-9	aac(6')Ib-cr, aadA1, strA, strB, armA, aac(3)-Iia	aac(6')Ib-cr	sul1, sul2	dfrA14	-	cmlA1, catB3	msr(E), mph(E)	-	ARR-2	-	-	-	-	>16	>16/8	>16/8	>64	64	>128/2	>16	>16	>16	>16	>32	>32	>4	>16	>2	>16	>16	>4	>8
74	39373	OH	E. xiangfangensis	NZ_JZYN01000000	VI	A	200	74	20	20	65	45	4	32	-	ACT-30	ACT-30, CTX-M-15, OXA-9, TEM-1B	aadA2, aac(6')-Ib, armA, aadA1	QnrS1, aac(6')Ib-cr	sul1	dfrA12	-	-	msr(E), mph(E)	-	-	-	-	-	-	>16	>16/8	>16/8	>64	64	>128/2	>16	>16	>16	>16	>32	32	4	8	2	8	>16	1	<=1
75	39379	OH	E. hormaechei subsp. steigerwaltii	NZ_JZYM01000000	VIII	B	170	62	4	4	6	39	4	44	KPC-2	ACT-17	ACT-17, KPC-2, OXA-9, TEM-1A	aadA1, aac(6')-Ib	aac(6')Ib-cr	-	-	-	-	-	-	-	Tn4401b	Ukn	GTTCT	GTTCT	>16	>16/8	>16/8	>64	>64	>128/2	>16	>16	>16	>16	>32	>32	4	>16	>2	>16	>16	4	4
76	40874	NJ	Pluralibacter (formerly Enterobacter) gergoviae	NZ_JZYL00000000	N/A	outlier	-	-	-	-	-	-	-	-	-	-	-	-	-	-	-	-	-	-	-	-	-	-	-	-	>16	>16/8	>16/8	>64	>64	32/2	>16	>16	>16	>16	>32	>32	>4	>16	>2	>16	>16	<=0.25	<=1
77	41948	NJ	E. xiangfangensis	NZ_JZYK01000000	VI	A	171	49	21	19	44	45	12	32	KPC-3	ACT-45	ACT-45, KPC-3, TEM-1A, OXA-9	strA, strB, aph(3')-Ia, aadA1, aac(6')-Ib	aac(6')Ib-cr	sul2	dfrA14	-	-	-	-	-	Tn4401d	FIA(30661)	TCTCT	GTTCT	>16	>16/8	>16/8	>64	>64	>128/2	>16	>16	>16	>16	>32	>32	>4	>16	>2	>16	>16	>4	8
78	42192	NYC	E. cloacae complex 'Hoffmann cluster IV'	NZ_JZYJ01000000	IV	M	523	36	39	192	206	49	12	20	-	MIR-20	MIR-20	-	-	-	-	-	-	-	-	-	-	-	-	-	>16	>16/8	>16/8	>64	>64	>128/2	>16	>16	>16	>16	>32	>32	>4	>16	>2	<=2	>16	1	<=1
79	42193	NYC	E. aerogenes	NZ_JZYI01000000	N/A	aerogenes	-	-	-	-	-	-	-	-	KPC-3	-	KPC-3, OXA-9, TEM-1A	-	-	-	-	-	-	-	-	-	Tn4401a	pKpQIL	ATTGA	ATTGA	>16	>16/8	>16/8	>64	>64	>128/2	>16	>16	>16	>16	>32	>32	4	>16	>2	>16	>16	>4	>8
80	42202	NYC	E. kobei	NZ_JZYH01000000	II	Q	191	3	24	3	35	3	16	51	KPC-2	ACT-52	ACT-52, KPC-2	-	QnrS1	-	-	-	-	-	-	-	Tn4401b	pKPC_UVA01	TACTC	TACTC	>16	>16/8	>16/8	>64	>64	>128/2	>16	>16	>16	>16	>32	>32	4	8	>2	>16	>16	4	8
81	42324	MI	E. cloacae subsp. cloacae	NZ_JZYG01000000	XI	G	608	211	48	61	186	198	77	1	KPC-3	CMH-3	CMH-3, KPC-3, OXA-9, FOX-5, TEM-1A, CARB-2	aadA1, aac(6')-Ib, aadA2, aadB, strB, strA	aac(6')Ib-cr	sul1	dfrA18	-	cmlA1, catB3	mph(E), msr(E)	-	-	Tn4401b	Ukn	GTTCT	GTTCT	>16	>16/8	>16/8	>64	>64	>128/2	>16	>16	>16	>16	>32	>32	>4	>16	>2	>16	>16	4	2
82	42333	MI	E. xiangfangensis	NZ_JZYF01000000	VI	A	171	49	21	19	44	45	12	32	KPC-2	ACT-45	ACT-45, KPC-2, FOX-5, SHV-5, TEM-1B	aadA1, aph(3')-Ia, aadB	-	sul1	dfrA18, dfrA8	-	catB3	-	-	-	Tn4401b	Ukn	GTTCT / ATGTA	GTTCT / ATGTA	>16	>16/8	>16/8	>64	>64	>128/2	>16	>16	>16	>16	>32	>32	>4	>16	>2	>16	>16	>4	4
83	42336	MI	E. xiangfangensis	NZ_JZYE01000000	VI	A	171	49	21	19	44	45	12	32	KPC-2	ACT-45	ACT-45, KPC-2, TEM-1B	aph(3')-Ia	-	-	-	-	-	-	-	-	Tn4401b	pKPC_UVA01	GTTCT	GTTCT	>16	>16/8	>16/8	>64	>64	>128/2	>16	>16	>16	>16	>32	>32	4	4	2	4	>16	>4	8
84	42844	NJ	E. xiangfangensis	NZ_JZYD01000000	VI	A	171	49	21	19	44	45	12	32	KPC-3	ACT-45	ACT-45, KPC-3, OXA-9, TEM-1A	aac(6')-Ib, aadA1, strB, strA, aph(3')-Ia	aac(6')Ib-cr	sul2	dfrA14	-	-	-	-	-	Tn4401d	FIA	TCTCT	GTTCT	>16	>16/8	>16/8	>64	>64	>128/2	>16	>16	>16	>16	>32	>32	>4	>16	>2	>16	>16	>4	>8
85	43444	FL	E. cloacae complex 'Hoffmann cluster IV'	NZ_JZYC01000000	IV	M	466	120	25	127	90	49	12	20	-	MIR-21	MIR-21	-	-	-	-	-	-	-	-	-	-	-	-	-	>16	>16/8	>16/8	>64	64	>128/2	>16	>16	>16	>16	>32	>32	>4	>16	>2	<=2	>16	1	<=1
86	43555	PA	E. xiangfangensis	NZ_JZYB01000000	VI	A	171	49	21	19	44	45	12	32	KPC-3	ACT-45	ACT-45, KPC-3, OXA-9, TEM-1A	aph(3')-Ia, aac(6')-Ib, aadA1, strB, strA	aac(6')Ib-cr	sul2	dfrA14	-	-	-	-	-	Tn4401d	FIA	TCTCT	GTTCT	>16	>16/8	>16/8	>64	>64	>128/2	>16	>16	>16	>16	>32	>32	>4	>16	>2	>16	>16	>4	8
87	44242	NYC	E. cloacae complex	NZ_JZYA01000000	N/A	L	598	144	129	165	237	150	12	129	KPC-2	ACT-48	ACT-48, KPC-2, OXA-9, TEM-1A	aadA1, aacA4, aac(6')-Iic	QnrB4, aac(6')Ib-cr	sul1, sul2	-	tet(D)	floR	ere(A)	-	-	Tn4401b	Ukn	GTTCT	GTTCT	>16	>16/8	>16/8	>64	>64	>128/2	>16	>16	>16	>16	>32	>32	>4	>16	2	8	>16	4	2
88	44246	NYC	E. cloacae complex	NZ_JZXZ01000000	N/A	L	598	144	129	165	237	150	12	129	KPC-2	ACT-48	ACT-48, KPC-2, OXA-9, TEM-1A	aadA1, aacA4, aac(6')-Iic	QnrB4, aac(6')Ib-cr	sul1, sul2	-	tet(D)	floR	ere(A)	-	-	Tn4401b	Ukn	GTTCT	GTTCT	>16	>16/8	>16/8	>64	64	>128/2	>16	>16	>16	>16	32	4	4	4	2	<=2	16	4	2
89	44247	NYC	E. aerogenes	NZ_JZXY01000000	N/A	aerogenes	-	-	-	-	-	-	-	-	KPC-2	-	KPC-2, OXA-9, TEM-1A	aadA1, aacA4, aac(6')-Iic	QnrB4, aac(6')Ib-cr	sul1, sul2	-	tet(D)	floR	ere(A)	-	-	Tn4401b	Ukn	GTTCT	GTTCT	>16	>16/8	>16/8	>64	>64	>128/2	>16	>16	>16	>16	>32	32	<=0.5	4	2	16	>16	4	4
90	44517	Colombia	E. hormaechei subsp. steigerwaltii	NZ_JZXX01000000	VIII	B	510	4	4	4	209	171	4	115	KPC-2	ACT-17	ACT-17, KPC-2, OXA-9, TEM-1A	aadA1, aac(6')-Ib	aac(6')Ib-cr	sul2	-	-	-	-	-	-	Tn4401b	X7	ATTAC	ATTAC	>16	>16/8	>16/8	>64	>64	>128/2	>16	>16	>16	>16	>32	>32	>4	>16	>2	>16	>16	>4	4
91	44524	Colombia	E. hormaechei subsp. steigerwaltii	NZ_JZXW01000000	VIII	B	510	4	4	4	209	171	4	115	-	ACT-17	ACT-17, OXA-9, TEM-1A	aadA1, aac(6')-Ib, aadA2, aac(3)-Iid	QnrB19, aac(6')Ib-cr	sul1, sul2	drfA12, drfA1	tet(D)	-	mph(A)	-	-	-	-	-	-	>16	>16/8	>16/8	>64	>64	>128/2	>16	>16	>16	>16	>32	>32	>4	>16	>2	16	>16	4	<=1
92	44527	Colombia	E. xiangfangensis	NZ_JZXV01000000	VI	A	182	49	20	19	44	90	24	32	-	ACT-25	ACT-25, TEM-1B	-	QnrB19	sul2	dfrA26	-	-	-	-	-	-	-	-	-	>16	>16/8	>16/8	>64	<=8	32/2	>16	>16	>16	>16	<=1	<=2	2	<=1	2	<=2	<=4	<=0.25	<=1
93	44541	Colombia	E. hormaechei subsp. steigerwaltii	NZ_JZXU01000000	VIII	B	510	4	4	4	209	171	4	115	-	ACT-17	ACT-17, TEM-1A, CTX-M-12, OXA-9	aadA1, aac(6')-lb, aac(3)-IId, aadA2, rmtG	aac(6')Ib-cr	sul1, sul2	dfrA12	tet(D)	-	mph(A)	-	-	-	-	-	-	>16	>16/8	>16/8	>64	>64	>128/2	>16	>16	>16	>16	>32	>32	>4	>16	>2	>16	>16	2	<=1
94	44565	Colombia	E. xiangfangensis	NZ_JZXT01000000	VI	A	120	46	20	20	44	45	29	6	KPC-2	ACT-25	ACT-25, CTX-M-12, KPC-2, OXA-2, TEM-1B	aadA5, aadA2, aacA4, aac(3)-IId, aadB	aac(6')Ib-cr, QnrB19	sul1, sul2	dfrA12	tet(D)	-	mph(A)	-	-	Tn4401b	X7	ATTAC	ATTAC	>16	>16/8	>16/8	>64	>64	>128/2	>16	>16	>16	>16	>32	>32	4	16	2	>16	>16	>4	8
95	44589	Colombia	E. hormaechei subsp. steigerwaltii	NZ_JZXS01000000	VIII	B	45	4	4	14	6	39	4	6	KPC-2	STOP	KPC-2, CTX-M-12, OXA-2, OXA-2, TEM-1A	aac(6')Ib-cr, aadA5, aadB	aac(6')Ib-cr	sul1	-	-	-	-	-	-	Tn4401b (3.6kb insertion)	Ukn	GATCT	GATCT	>16	>16/8	>16/8	>64	>64	>128/2	>16	>16	>16	>16	>32	>32	>4	16	>2	>16	>16	>4	4
96	44593	Colombia	E. kobei	NZ_JZXR01000000	II	Q	56	42	3	52	37	23	16	3	KPC-2	ACT-9	ACT-9, KPC-2, CTX-M-12, OXA-2, TEM-1B	aadB, aadA5	QnrB19	sul1	-	-	-	-	-	-	Tn4401b	X7	ATTAC	ATTAC	>16	>16/8	>16/8	>64	>64	>128/2	>16	>16	>16	>16	>32	>32	<=0.5	8	2	>16	>16	>4	8
97	44888	NYC	E. xiangfangensis	NZ_JZXQ01000000	VI	A	597	74	20	20	178	151	4	32	-	ACT-46	ACT-46, TEM-1B	strB, strA	-	sul2	dfrA14	tet(D)	-	-	-	-	-	-	-	-	>16	>16/8	>16/8	>64	>64	>128/2	>16	>16	>16	>16	>32	>32	>4	>16	>2	16	>16	0.5	<=1
Sr. No.	Strain	Location	Full Name	GenBank Accession(s)	Hoffmann	phylogenomic groups	ST	dnaA	fusA	gyrB	leuS	pyrG	rplB	rpoB
1	DSM 16687	Germany	E. hormaechei subsp. oharae	NZ_CP017180	VI	C	108	68	8	75	63	65	34	35
2	DSM 16691	Belgium	E. hormaechei subsp. steigerwaltii	NZ_CP017179	VIII	B	UNKNOWN	58	NEW	4	6	42	4	25
3	DSM 14563	Germany	E. cloacae complex 'Hoffmann cluster III'	NZ_CP017186,NZ_CP017187	III	D	UNKNOWN	59	9	80	172	35	6	6
4	DSM 13645	Japan	E. kobei	NZ_CP017181,NZ_CP017182	II	Q	UNKNOWN	71	3	87	NEW	NEW	16	NEW
5	LMG 27195	China	E. xiangfangensis	NZ_CP017183	VI	A	544	10	21	9	44	45	4	33
6	DSM 16690	Germany	E. cloacae complex 'Hoffmann cluster IV'	NZ_CP017184,NZ_CP017185	IV	M	UNKNOWN	NEW	39	91	92	49	12	26
[truncated: 16 more columns]
