# Supplementary material for: Comprehensive Genome Analysis of Carbapenemase-Producing Enterobacter spp.: New Insights into Phylogeny, Population Structure, and Resistance Mechanisms
Source: mBio. 2016 Dec 13;7(6):e02093-16. doi: 10.1128/mBio.02093-16 (PMC5156309; doi:10.1128/mBio.02093-16)
Supplement: Data Set S2 — Details of 351 Enterobacter genomes from GenBank. Download [file mbo006163111sd2.xlsx]

## Sheet: dataset_S2_minus_97
Dataset S2. Metadata of GenBank Enterobacter genomes used in this study
							hsp60 Typing		MLST
GanBank Accession(s)	GenBank Name	Proposed Name	Strain	Host	Country	Group	Hoffman cluster	JCVI Type	ST	dnaA	fusA	gyrB	leuS	pyrG	rplB	rpoB	KPC
NZ_JSBO01000000	E. hormaechei	E. xiangfangensis	CCBH10892	Homo sapiens	Brazil	A	VI	6	171	49	21	19	44	45	12	32
NZ_JMUP01000000	E. cloacae	E. xiangfangensis	BIDMC 66	Homo sapiens	USA	A	VI	6	171	49	21	19	44	45	12	32	4
NZ_LETM01000000	Enterobacter sp.	E. xiangfangensis	BIDMC94	Homo sapiens	missing	A	VI	6	171	49	21	19	44	45	12	32	4
NZ_LETC01000000	Enterobacter sp.	E. xiangfangensis	BWH63	Homo sapiens	USA	A	VI	6	171	49	21	19	44	45	12	32	4
NZ_JCLH01000000	Enterobacter sp.	E. xiangfangensis	WH 37	Homo sapiens	missing	A	VI	6	171	49	21	19	44	45	12	32	4
NZ_JWBJ01000000	E. cloacae	E. xiangfangensis	1147_ECLO	Homo sapiens	USA	A	VI	6	264	90	20	74	44	109	4	32
NZ_LDCG01000000	E. cloacae	E. xiangfangensis	GN02108	Homo sapiens	USA	A	VI	6	270	49	69	19	45	64	4	32
NZ_JTEP01000000	E. cloacae	E. xiangfangensis	MRSN 11489	Homo sapiens	USA	A	VI	6	465	52	109	20	118	45	4	99	3
NZ_LETB01000000	Enterobacter sp.	E. xiangfangensis	BWH52	Homo sapiens	USA	A	VI	6	499	46	21	19	198	45	4	109
NZ_LFHB01000000	E. cloacae	E. xiangfangensis	LB3	long beans	Malaysia	A	VI	6	566	10	21	19	44	45	4	6
NZ_LETJ01000000	Enterobacter sp.	E. xiangfangensis	MGH128	Homo sapiens	missing	A	VI	6	569	10	21	9	44	45	4	33
NZ_AYIY01000000	Enterobacter sp.	E. xiangfangensis	MGH 38	Homo sapiens	missing	A	VI	6	574	106	20	74	44	45	4	130
NZ_JUHV01000000	E. cloacae	E. xiangfangensis	ND11	Homo sapiens	USA	A	VI	6	171	49	21	19	44	45	12	32	3
NZ_JTCA02000000	E. cloacae	E. xiangfangensis	ND13	Homo sapiens	USA	A	VI	6	171	49	21	19	44	45	12	32	3
NZ_JUIA01000000	E. cloacae	E. xiangfangensis	ND19	Homo sapiens	USA	A	VI	6	171	49	21	19	44	45	12	32	3
NZ_JUIC01000000	E. cloacae	E. xiangfangensis	ND5	Homo sapiens	USA	A	VI	6	171	49	21	19	44	45	12	32	3
NZ_JTCB02000000	E. cloacae	E. xiangfangensis	ND18	Homo sapiens	USA	A	VI	6	171	49	21	19	44	45	12	32	3
NZ_JCLQ01000000	Enterobacter sp.	E. xiangfangensis	MGH 7	Homo sapiens	missing	A	VI	6	171	49	21	19	44	45	12	32	3
NZ_JYMI01000000	E. cloacae	E. xiangfangensis	MNCRE17	Homo sapiens	USA	A	VI	6	171	49	21	19	44	45	12	32	3
NZ_JYLZ01000000	E. cloacae	E. xiangfangensis	MNCRE18	Homo sapiens	USA	A	VI	6	171	49	21	19	44	45	12	32	3
NZ_JYMJ01000000	E. cloacae	E. xiangfangensis	MNCRE19	Homo sapiens	USA	A	VI	6	171	49	21	19	44	45	12	32	3
NZ_JYMN01000000	E. cloacae	E. xiangfangensis	MNCRE23	Homo sapiens	USA	A	VI	6	171	49	21	19	44	45	12	32	3
NZ_JYMO01000000	E. cloacae	E. xiangfangensis	MNCRE25	Homo sapiens	USA	A	VI	6	171	49	21	19	44	45	12	32	3
NZ_JYMA01000000	E. cloacae	E. xiangfangensis	MNCRE28	Homo sapiens	USA	A	VI	6	171	49	21	19	44	45	12	32	3
NZ_JYMK01000000	E. cloacae	E. xiangfangensis	MNCRE29	Homo sapiens	USA	A	VI	6	171	49	21	19	44	45	12	32	3
NZ_JYMB01000000	E. cloacae	E. xiangfangensis	MNCRE30	Homo sapiens	USA	A	VI	6	171	49	21	19	44	45	12	32	3
NZ_JZCV01000000	E. cloacae	E. xiangfangensis	MNCRE35	Homo sapiens	USA	A	VI	6	171	49	21	19	44	45	12	32	3
NZ_JZCY01000000	E. cloacae	E. xiangfangensis	MNCRE36	Homo sapiens	USA	A	VI	6	171	49	21	19	44	45	12	32	3
NZ_JYMP01000000	E. cloacae	E. xiangfangensis	MNCRE37	Homo sapiens	USA	A	VI	6	171	49	21	19	44	45	12	32	3
NZ_JYMQ01000000	E. cloacae	E. xiangfangensis	MNCRE38	Homo sapiens	USA	A	VI	6	171	49	21	19	44	45	12	32	3
NZ_JZDG01000000	E. cloacae	E. xiangfangensis	MNCRE39	Homo sapiens	USA	A	VI	6	171	49	21	19	44	45	12	32	3
NZ_JYLR01000000	E. cloacae	E. xiangfangensis	MNCRE41	Homo sapiens	USA	A	VI	6	171	49	21	19	44	45	12	32	3
NZ_JYLQ01000000	E. cloacae	E. xiangfangensis	MNCRE42	Homo sapiens	USA	A	VI	6	171	49	21	19	44	45	12	32	3
NZ_JYLU01000000	E. cloacae	E. xiangfangensis	MNCRE51	Homo sapiens	USA	A	VI	6	171	49	21	19	44	45	12	32	3
NZ_JZDD01000000	E. cloacae	E. xiangfangensis	MNCRE52	Homo sapiens	USA	A	VI	6	171	49	21	19	44	45	12	32	3
NZ_JYML01000000	E. cloacae	E. xiangfangensis	MNCRE57	Homo sapiens	USA	A	VI	6	171	49	21	19	44	45	12	32	3
NZ_JYLW01000000	E. cloacae	E. xiangfangensis	MNCRE6	Homo sapiens	USA	A	VI	6	171	49	21	19	44	45	12	32	3
NZ_JZDB01000000	E. cloacae	E. xiangfangensis	MNCRE71	Homo sapiens	USA	A	VI	6	171	49	21	19	44	45	12	32	3
NZ_JYLY01000000	E. cloacae	E. xiangfangensis	MNCRE8	Homo sapiens	USA	A	VI	6	171	49	21	19	44	45	12	32	3
NZ_JZDC01000000	E. cloacae	E. xiangfangensis	MNCRE83	Homo sapiens	USA	A	VI	6	171	49	21	19	44	45	12	32	3
NZ_JYMD01000000	E. cloacae	E. xiangfangensis	MNCRE84	Homo sapiens	USA	A	VI	6	171	49	21	19	44	45	12	32	3
NZ_LBMV01000000	E. cloacae	E. xiangfangensis	MNCRE85	Homo sapiens	USA	A	VI	6	171	49	21	19	44	45	12	32	3
NZ_JZCW01000000	E. cloacae	E. xiangfangensis	MNCRE86	Homo sapiens	USA	A	VI	6	171	49	21	19	44	45	12	32	3
NZ_JZDE01000000	E. cloacae	E. xiangfangensis	MNCRE9	Homo sapiens	USA	A	VI	6	171	49	21	19	44	45	12	32	3
NZ_JWRS01000000	E. cloacae	E. xiangfangensis	ND1	Homo sapiens	USA	A	VI	6	171	49	21	19	44	45	12	32	3
NZ_JTBZ02000000	E. cloacae	E. xiangfangensis	ND10	Homo sapiens	USA	A	VI	6	171	49	21	19	44	45	12	32	3
NZ_JUHW01000000	E. cloacae	E. xiangfangensis	ND12	Homo sapiens	USA	A	VI	6	171	49	21	19	44	45	12	32	3
NZ_JUHX01000000	E. cloacae	E. xiangfangensis	ND14	Homo sapiens	USA	A	VI	6	171	49	21	19	44	45	12	32	3
NZ_JTCC02000000	E. cloacae	E. xiangfangensis	ND20	Homo sapiens	USA	A	VI	6	171	49	21	19	44	45	12	32	3
NZ_JTCD02000000	E. cloacae	E. xiangfangensis	ND21	Homo sapiens	USA	A	VI	6	171	49	21	19	44	45	12	32	3
NZ_JUIB01000000	E. cloacae	E. xiangfangensis	ND4	Homo sapiens	USA	A	VI	6	171	49	21	19	44	45	12	32	3
NZ_JTCF02000000	E. cloacae	E. xiangfangensis	ND7	Homo sapiens	USA	A	VI	6	171	49	21	19	44	45	12	32	3
NZ_JTCG02000000	E. cloacae	E. xiangfangensis	ND8	Homo sapiens	USA	A	VI	6	171	49	21	19	44	45	12	32	3
NZ_JUID01000000	E. cloacae	E. xiangfangensis	ND9	Homo sapiens	USA	A	VI	6	171	49	21	19	44	45	12	32	3
NZ_JWRO01000000	E. cloacae	E. xiangfangensis	NDA	Homo sapiens	USA	A	VI	6	171	49	21	19	44	45	12	32	3
NZ_JUIE01000000	E. cloacae	E. xiangfangensis	NDB	Homo sapiens	USA	A	VI	6	171	49	21	19	44	45	12	32	3
NZ_JTCH02000000	E. cloacae	E. xiangfangensis	NDC	Homo sapiens	USA	A	VI	6	171	49	21	19	44	45	12	32	3
NZ_JZKC01000000	E. cloacae	E. xiangfangensis	BIDMC 33A	missing	missing	A	VI	6	171	49	21	19	44	45	12	32	3
NZ_JTCE02000000	E. cloacae	E. xiangfangensis	ND23	Homo sapiens	USA	A	VI	6	582	49	21	19	44	45	SHORT	32	3
NZ_LETO01000000	Enterobacter sp.	E. xiangfangensis	BIDMC100	Homo sapiens	missing	A	VI	35	114	53	35	20	44	45	4	6	2
NZ_LEDK01000000	E. cloacae	E. xiangfangensis	GN02645	Homo sapiens	USA	A	VI	35	114	53	35	20	44	45	4	6
NZ_LEDJ01000000	E. cloacae	E. xiangfangensis	GN02667	Homo sapiens	USA	A	VI	35	114	53	35	20	44	45	4	6
NZ_AXLK01000000	Enterobacter sp.	E. xiangfangensis	MGH 14	Homo sapiens	missing	A	VI	35	114	53	35	20	44	45	4	6	3
NZ_JCLU01000000	Enterobacter sp.	E. xiangfangensis	MGH 3	Homo sapiens	missing	A	VI	35	114	53	35	20	44	45	4	6	3
NZ_JYGA02000000	E. cloacae	E. xiangfangensis	MRSN 17626	Homo sapiens	USA	A	VI	35	114	53	35	20	44	45	4	6
NZ_JCKS01000000	E. cloacae	E. xiangfangensis	UCI 35	Homo sapiens	USA	A	VI	60	127	46	20	74	44	45	24	6
NZ_JCKR01000000	E. cloacae	E. xiangfangensis	UCI 36	Homo sapiens	USA	A	VI	60	127	46	20	74	44	45	24	6
NZ_AYIR01000000	E. cloacae	E. xiangfangensis	BWH 29	Homo sapiens	missing	A	VI	60	127	46	20	74	44	45	24	6
NZ_JCLF01000000	E. cloacae	E. xiangfangensis	BIDMC 8	Homo sapiens	missing	A	VI	60	182	49	20	19	44	90	24	32	3
NZ_LETG01000000	Enterobacter sp.	E. xiangfangensis	MGH119	Homo sapiens	missing	A	VI	60	568	46	21	19	44	198	4	32
NZ_LEDU01000000	E. cloacae	E. hormaechei subsp. steigerwaltii	GN02465	Homo sapiens	USA	B	VIII	8	88	4	4	4	62	59	4	6
NZ_JRFQ01000000	E. cloacae	E. hormaechei subsp. steigerwaltii	Ecl1	Homo sapiens	Australia	B	VIII	8	90	58	37	4	6	42	4	25
NZ_JCLO01000000	Enterobacter sp.	E. hormaechei subsp. steigerwaltii	MGH 10	Homo sapiens	missing	B	VIII	8	93	9	4	14	61	37	4	9
NZ_CP008823.1,NZ_CP008824.1,NZ_CP008825.1,NZ_CP008826.1	E. cloacae	E. hormaechei subsp. steigerwaltii	ECNIH2	Homo sapiens	USA	B	VIII	8	93	9	4	14	61	37	4	9	2
NZ_JCLW01000000	Enterobacter sp.	E. hormaechei subsp. steigerwaltii	MGH 1	Homo sapiens	missing	B	VIII	8	93	9	4	14	61	37	4	9	2
NZ_JCLK01000000	Enterobacter sp.	E. hormaechei subsp. steigerwaltii	MGH 15	Homo sapiens	missing	B	VIII	8	93	9	4	14	61	37	4	9	3
NZ_JCLR01000000	Enterobacter sp.	E. hormaechei subsp. steigerwaltii	MGH 6	Homo sapiens	missing	B	VIII	8	93	9	4	14	61	37	4	9	2
NZ_LETK01000000	Enterobacter sp.	E. hormaechei subsp. steigerwaltii	BIDMC87	Homo sapiens	missing	B	VIII	8	190	9	4	15	6	37	4	9
NZ_LEEH01000000	E. cloacae	E. hormaechei subsp. steigerwaltii	GN02320	Homo sapiens	USA	B	VIII	8	190	9	4	15	6	37	4	9
NZ_LEEG01000000	E. cloacae	E. hormaechei subsp. steigerwaltii	GN02327	Homo sapiens	USA	B	VIII	8	190	9	4	15	6	37	4	9
NZ_LEEF01000000	E. cloacae	E. hormaechei subsp. steigerwaltii	GN02338	Homo sapiens	USA	B	VIII	8	190	9	4	15	6	37	4	9
NZ_LEDY01000000	E. cloacae	E. hormaechei subsp. steigerwaltii	GN02414	Homo sapiens	USA	B	VIII	8	190	9	4	15	6	37	4	9
NZ_LEDP01000000	E. cloacae	E. hormaechei subsp. steigerwaltii	GN02553	Homo sapiens	USA	B	VIII	8	190	9	4	15	6	37	4	9
NZ_AYIK01000000	E. cloacae	E. hormaechei subsp. steigerwaltii	UCICRE 5	Homo sapiens	missing	B	VIII	8	190	9	4	15	6	37	4	9
NZ_LEDZ01000000	E. cloacae	E. hormaechei subsp. steigerwaltii	GN02413	Homo sapiens	USA	B	VIII	8	461	9	4	14	6	37	4	9
NZ_LETD01000000	Enterobacter sp.	E. hormaechei subsp. steigerwaltii	BWH64	Homo sapiens	USA	B	VIII	8	45	4	4	14	6	39	4	6
NZ_LEEM01000000	E. cloacae	E. hormaechei subsp. steigerwaltii	GN02232	Homo sapiens	USA	B	VIII	8	45	4	4	14	6	39	4	6
NZ_LEEE01000000	E. cloacae	E. hormaechei subsp. steigerwaltii	GN02346	Homo sapiens	USA	B	VIII	8	46	4	4	4	13	39	4	6
NZ_LETH01000000	Enterobacter sp.	E. hormaechei subsp. steigerwaltii	MGH120	Homo sapiens	missing	B	VIII	8	79	9	22	14	6	39	4	9
NZ_JYMG01000000	E. cloacae	E. hormaechei subsp. steigerwaltii	MNCRE15	Homo sapiens	USA	B	VIII	8	106	58	41	14	6	69	4	6
NZ_JVKL01000000	E. cloacae	E. hormaechei subsp. steigerwaltii	353_ECLO	Homo sapiens	USA	B	VIII	8	124	4	4	4	6	39	4	25
NZ_JCLJ01000000	Enterobacter sp.	E. hormaechei subsp. steigerwaltii	MGH 33	Homo sapiens	missing	B	VIII	8	175	51	4	4	6	68	30	36
NZ_LEDS01000000	E. cloacae	E. hormaechei subsp. steigerwaltii	GN02486	Homo sapiens	USA	B	VIII	8	204	4	4	4	6	95	4	6
NZ_LEDO01000000	E. cloacae	E. hormaechei subsp. steigerwaltii	GN02555	Homo sapiens	USA	B	VIII	8	234	4	4	4	6	39	4	6
NZ_AYIE01000000	E. cloacae	E. hormaechei subsp. steigerwaltii	UCICRE 11	Homo sapiens	missing	B	VIII	8	346	4	89	4	6	37	4	78
NZ_LEEA01000000	E. cloacae	E. hormaechei subsp. steigerwaltii	GN02382	Homo sapiens	USA	B	VIII	8	421	4	4	15	42	39	4	9
NZ_AMGJ01000000	E. cloacae	E. hormaechei subsp. steigerwaltii	08XA1	Ailuropoda melanoleuca	China	B	VIII	8	472	66	4	15	40	57	4	9
NZ_JVZC01000000	E. cloacae	E. hormaechei subsp. steigerwaltii	1200_ECLO	Homo sapiens	USA	B	VIII	8	478	4	4	4	6	159	4	25
NZ_LETP01000000	Enterobacter sp.	E. hormaechei subsp. steigerwaltii	BIDMC109	Homo sapiens	missing	B	VIII	8	478	4	4	4	6	159	4	25
NZ_LEDE01000000	E. cloacae	E. hormaechei subsp. steigerwaltii	GN02773	Homo sapiens	USA	B	VIII	8	478	4	4	4	6	159	4	25
NZ_JVYD01000000	E. cloacae	E. hormaechei subsp. steigerwaltii	1222_ECLO	Homo sapiens	USA	B	VIII	8	480	159	4	160	6	39	30	6
NZ_JVGX01000000	E. cloacae	E. hormaechei subsp. steigerwaltii	443_ECLO	Homo sapiens	USA	B	VIII	8	483	11	4	4	40	39	30	104
NZ_JVBS01000000	E. cloacae	E. hormaechei subsp. steigerwaltii	569_ECLO	Homo sapiens	USA	B	VIII	8	483	11	4	4	40	39	30	104
NZ_LETL01000000	Enterobacter sp.	E. hormaechei subsp. steigerwaltii	BIDMC93	Homo sapiens	missing	B	VIII	8	498	4	23	4	80	39	4	108
NZ_LDCD01000000	E. cloacae	E. hormaechei subsp. steigerwaltii	GN02044	Homo sapiens	USA	B	VIII	8	528	4	4	4	212	183	4	23
NZ_LEEN01000000	E. cloacae	E. hormaechei subsp. steigerwaltii	GN02227	Homo sapiens	USA	B	VIII	8	535	51	4	14	39	11	4	39
NZ_LEEB01000000	E. cloacae	E. hormaechei subsp. steigerwaltii	GN02377	Homo sapiens	USA	B	VIII	8	539	51	4	14	4	187	30	25
NZ_LEDV01000000	Enterobacter sp.	E. hormaechei subsp. steigerwaltii	GN02457	Homo sapiens	USA	B	VIII	8	541	116	4	15	40	4	4	6
NZ_LEDD01000000	E. cloacae	E. hormaechei subsp. steigerwaltii	GN02808	Homo sapiens	USA	B	VIII	8	548	4	4	4	39	41	85	25
NZ_LEDB01000000	E. cloacae	E. hormaechei subsp. steigerwaltii	GN03041	Homo sapiens	USA	B	VIII	8	549	66	4	4	40	39	30	9
NZ_JCKX01000000	E. cloacae	E. hormaechei subsp. steigerwaltii	UCI 23	Homo sapiens	USA	B	VIII	8	588	51	4	14	6	11	4	25
NZ_JCKT01000000	E. cloacae	E. hormaechei subsp. steigerwaltii	UCI 30	Homo sapiens	USA	B	VIII	8	590	66	4	4	171	202	4	25
NZ_ANIA01000000	E. hormaechei	E. hormaechei subsp. steigerwaltii	YT2	Tenebrio molitor	China	B	VIII	8	592	58	4	211	4	39	4	132
NZ_ANIC01000000	E. cancerogenus	E. hormaechei subsp. steigerwaltii	YZ1	Tenebrio molitor	China	B	VIII	8	592	58	4	211	4	39	4	132
NZ_ANID01000000	E. hormaechei	E. hormaechei subsp. steigerwaltii	YT3	Zophobas morio	China	B	VIII	8	592	58	4	211	4	39	4	132
NZ_JVOV01000000	E. cloacae	E. hormaechei subsp. steigerwaltii	24_ECLO	Homo sapiens	USA	B	VIII	39	170	62	4	4	6	39	4	44
NZ_JUHY01000000	E. cloacae	E. hormaechei subsp. steigerwaltii	ND15	Homo sapiens	USA	B	VIII	45	50	4	4	4	6	37	4	25
NZ_JQGO01000000	E. cloacae	E. hormaechei subsp. steigerwaltii	479	Homo sapiens	Malaysia	B	VIII	45	50	4	4	4	6	37	4	25
NZ_JULZ01000000	E. cloacae	E. hormaechei subsp. steigerwaltii	959_ECLO	Homo sapiens	USA	B	VIII	45	50	4	4	4	6	37	4	25
NZ_LETN01000000	Enterobacter sp.	E. hormaechei subsp. steigerwaltii	BIDMC99	Homo sapiens	missing	B	VIII	45	50	4	4	4	6	37	4	25
NZ_JCLC01000000	Enterobacter sp.	E. hormaechei subsp. steigerwaltii	BIDMC 28	Homo sapiens	missing	B	VIII	45	133	11	4	4	13	39	4	9
NZ_LDCB01000000	E. cloacae	E. hormaechei subsp. steigerwaltii	GN02001	Homo sapiens	USA	B	VIII	45	133	11	4	4	13	39	4	9
NZ_JMUT01000000	E. cloacae	E. hormaechei subsp. steigerwaltii	MGH 53	Homo sapiens	USA	B	VIII	45	133	11	4	4	13	39	4	9
NZ_LETF01000000	Enterobacter sp.	E. hormaechei subsp. steigerwaltii	MGH86	Homo sapiens	missing	B	VIII	45	133	11	4	4	13	39	4	9
NZ_JUXX01000000	E. cloacae	E. hormaechei subsp. steigerwaltii	665_ECLO	Homo sapiens	USA	B	VIII	45	489	4	115	4	6	37	4	25
NZ_JCLD01000000	Enterobacter sp.	E. hormaechei subsp. steigerwaltii	BIDMC 27	Homo sapiens	missing	B	VIII	58	50	4	4	4	6	37	4	25
NZ_LDCF01000000	E. cloacae	E. hormaechei subsp. steigerwaltii	GN02097	Homo sapiens	USA	B	VIII	83	529	177	4	4	213	92	4	117
NZ_LEDG01000000	E. cloacae	E. hormaechei subsp. steigerwaltii	GN02767	Homo sapiens	USA	B	VIII	91	547	4	4	4	40	37	4	25
NZ_JVZA01000000	E. cloacae	E. hormaechei subsp. oharae	1202_ECLO	Homo sapiens	USA	C	VI	6	108	68	8	75	63	65	34	35
NZ_JUNO01000000	E. cloacae	E. hormaechei subsp. oharae	921_ECLO	Homo sapiens	USA	C	VI	6	108	68	8	75	63	65	34	35
NZ_LDCC01000000	E. cloacae	E. hormaechei subsp. oharae	GN02032	Homo sapiens	USA	C	VI	6	527	68	8	75	211	65	34	35
NZ_CP008897.1,NZ_CP008898.1,NZ_CP008899.1,NZ_CP008900.1,NZ_CP008901.1	E. cloacae	E. hormaechei	ECNIH3	Homo sapiens	USA	D	III	31	97	59	9	62	9	62	25	6	2
NZ_CP008905.1,NZ_CP008906.1,NZ_CP008907.1,NZ_CP008908.1	E. cloacae	E. hormaechei	ECR091	Homo sapiens	USA	D	III	31	97	59	9	62	9	62	25	6	2
NZ_CP009854.1,NZ_CP009855.1,NZ_CP009856.1,NZ_CP009857.1,NZ_CP009858.1	E. cloacae	E. hormaechei	ECNIH5	unknown (sink drain)	USA	D	III	31	97	59	9	62	9	62	25	6	2
NZ_LEED01000000	Enterobacter sp.	E. hormaechei	GN02358	Homo sapiens	USA	D	III	31	145	59	40	82	9	67	6	6
NZ_LETE01000000	Enterobacter sp.	E. hormaechei	MGH85	Homo sapiens	missing	D	III	31	145	59	40	82	9	67	6	6	2
NZ_LEDF01000000	Enterobacter sp.	E. hormaechei	GN02768	Homo sapiens	USA	D	III	31	152	76	40	82	9	67	6	6
NZ_JCKK01000000	E. cloacae	E. hormaechei	UCI 50	Homo sapiens	USA	D	III	31	152	76	40	82	9	67	6	6
NZ_LBLX01000000	E. cloacae	E. hormaechei	MRSN 11248	Homo sapiens	USA	D	III	31	464	114	9	62	183	35	6	6
NZ_JVNW01000000	E. cloacae	E. hormaechei	261_ECLO	Homo sapiens	USA	D	III	31	481	59	40	73	9	161	6	6
NZ_AYIM01000000	E. cloacae	E. hormaechei	UCICRE 3	Homo sapiens	missing	D	III	31	504	59	40	82	9	67	81	6
NZ_AYIG01000000	E. cloacae	E. hormaechei	UCICRE 9	Homo sapiens	missing	D	III	31	505	59	9	12	9	35	6	6
NZ_JCLL01000000	Enterobacter sp.	E. hormaechei	MGH 13	Homo sapiens	missing	D	III	31	570	59	9	12	9	58	SHORT	6	3
NZ_JCLT01000000	Enterobacter sp.	E. hormaechei	MGH 4	Homo sapiens	missing	D	III	31	575	59	9	12	9	58	6	6
NZ_JZDA01000000	E. cloacae	E. hormaechei	MNCRE55	Homo sapiens	USA	D	III	31	581	59	138	81	9	79	37	38	3
NZ_JJNL01000000	Enterobacter sp.	E. hormaechei	BWH 27	Homo sapiens	missing	D	III	56	78	8	9	6	9	9	6	8	4
NZ_JCLG01000000	Enterobacter sp.	E. hormaechei	BWH 39	Homo sapiens	missing	D	III	56	78	8	9	6	9	9	6	8	4
NZ_JCLN01000000	Enterobacter sp.	E. hormaechei	MGH 11	Homo sapiens	missing	D	III	56	78	8	9	6	9	9	6	8	4
NZ_JCLM01000000	Enterobacter sp.	E. hormaechei	MGH 12	Homo sapiens	missing	D	III	56	78	8	9	6	9	9	6	8	4
NZ_JCLV01000000	Enterobacter sp.	E. hormaechei	MGH 2	Homo sapiens	missing	D	III	56	78	8	9	6	9	9	6	8	4
NZ_AYJE01000000	Enterobacter sp.	E. hormaechei	MGH 26	Homo sapiens	missing	D	III	56	78	8	9	6	9	9	6	8
NZ_JCLS01000000	Enterobacter sp.	E. hormaechei	MGH 5	Homo sapiens	missing	D	III	56	78	8	9	6	9	9	6	8	4
NZ_AXLJ01000000	Enterobacter sp.	E. hormaechei	MGH 8	Homo sapiens	missing	D	III	56	78	8	9	6	9	9	6	8	4
NZ_JCLP01000000	Enterobacter sp.	E. hormaechei	MGH 9	Homo sapiens	missing	D	III	56	78	8	9	6	9	9	6	8
NZ_LETI01000000	Enterobacter sp.	E. hormaechei	MGH127	Homo sapiens	missing	D	III	56	78	8	9	6	9	9	6	8	4
NZ_AFHR01000000	E. hormaechei	E. hormaechei subsp. hormaechei	ATCC 49162	Homo sapiens	missing	E	VII	7	469	95	56	112	116	104	4	63
NZ_LEEI01000000	Enterobacter sp.	E. hormaechei subsp. hormaechei	GN02315	Homo sapiens	USA	E	VII	85	538	181	125	93	218	186	83	120
NZ_AEXB01000000	E. mori	E. mori	LMG 25706	Morus alba L.	China	F	N/A	40	467	152	43	168	184	155	SHORT	100
NC_014121.1,NC_014107.1,NC_014108.1	E. cloacae	E. cloacae subsp. cloacae	ATCC 13047	Homo sapiens	missing	G	XI	11	466	1	1	1	1	180	1	1
NZ_CP009756.1	E. cloacae	E. cloacae subsp. cloacae	GGT036	unknown (soil isolate)	South Korea	G	XI	47	432	141	44	158	168	145	1	1
NZ_JVCE01000000	E. cloacae	E. cloacae subsp. cloacae	559_ECLO	Homo sapiens	USA	G	XI	47	485	131	48	61	146	180	22	1
NZ_JVBY01000000	E. cloacae	E. cloacae subsp. cloacae	564_ECLO	Homo sapiens	USA	G	XI	47	485	131	48	61	146	180	22	1
NZ_JVBX01000000	E. cloacae	E. cloacae subsp. cloacae	565_ECLO	Homo sapiens	USA	G	XI	47	485	131	48	61	146	180	22	1
NZ_JXAE01000000	E. cloacae	E. cloacae subsp. cloacae	6kgm	unknown (soil isolate)	Malaysia	G	XI	47	491	1	51	156	195	165	22	1
NZ_LDCI01000000	Enterobacter sp.	E. cloacae subsp. cloacae	GN02174	Homo sapiens	USA	G	XI	47	531	178	44	190	214	184	22	1
NZ_JWPX01000000	E. cloacae	E. cloacae subsp. cloacae	GN6	unknown (water isolate)	Malaysia	G	XI	47	561	178	133	61	168	180	89	1
NZ_JALW01000000	Enterobacter sp.	E. cloacae subsp. cloacae	T1-1	Homo sapiens	Malaysia	G	XI	47	587	178	51	61	237	138	22	1
NZ_LEDL01000000	Enterobacter sp.	E. cloacae subsp. cloacae	GN02616	Homo sapiens	USA	G	XI	89	522	175	48	61	208	180	82	1
NZ_JSWY01000000	E. cloacae	E. cloacae subsp. dissolvens	B2	Momordica charantia	Malaysia	H	XII	12	493	163	92	109	196	166	22	106
NZ_LFLH01000000	E. cloacae	E. cloacae subsp. dissolvens	LB2	long beans	Malaysia	H	XII	12	565	163	92	204	229	188	91	64
NC_018079.1	E. cloacae	E. cloacae subsp. dissolvens	SDM	unknown (soil isolate)	missing	H	XII	12	584	196	92	209	235	105	22	121
NZ_LEDR01000000	Enterobacter sp.	E. cloacae subsp. dissolvens	GN02534	Homo sapiens	USA	H	XII	86	542	163	92	193	219	188	22	121
NC_016514.1,NC_016515.1	E. cloacae	E. ludwigii	EcWSU1	Allium cepa	USA	I	V	5	2	2	2	2	2	2	2	2
NZ_JCLE01000000	Enterobacter sp.	E. ludwigii	BIDMC 26	Homo sapiens	missing	I	V	5	446	17	2	162	117	110	2	14
NZ_JVAG01000000	E. cloacae	E. ludwigii	608_ECLO	Homo sapiens	USA	I	V	5	486	160	113	176	133	162	78	14
NZ_JCLA01000000	Enterobacter sp.	E. ludwigii	BIDMC 30	Homo sapiens	missing	I	V	5	495	15	2	179	25	162	2	14
NZ_LEDX01000000	E. cloacae	E. ludwigii	GN02450	Homo sapiens	USA	I	V	5	540	2	126	192	133	2	2	14
NZ_LEER01000000	Enterobacter sp.	E. ludwigii	GN02730	Homo sapiens	USA	I	V	5	546	2	2	192	220	162	2	14
NZ_JTLO01000000	E. ludwigii	E. ludwigii	EN-119T	Homo sapiens	Germany	I	V	5	558	13	2	105	133	162	2	14
NZ_CP006580.1	E. cloacae	E. ludwigii	P101	Panicum virgatum	USA	I	V	5	583	195	2	208	234	52	2	14
NZ_LGIV01000000	E. ludwigii	E. ludwigii	AOUC-8/14	Homo sapiens	Italy	I	V	54	492	14	96	149	133	162	2	14
NZ_ATCK01000000	E. cloacae	E. ludwigii	Hanford	unknown (water isolate)	USA	I	V	84	253	13	2	103	105	2	2	14
NZ_LEEO01000000	Enterobacter sp.	E. ludwigii	GN02226	Homo sapiens	USA	I	V	84	534	13	2	103	2	2	2	14
NZ_CP007546.1	E. asburiae	E. asburiae	L1	lettice leaves	Malaysia	J	I	1	564	191	135	203	228	196	11	128
NZ_JWFR01000000	E. cloacae	E. asburiae	1027_ECLO	Homo sapiens	USA	J	I	30	471	26	14	143	186	61	11	89
NZ_JUKN01000000	E. cloacae	E. asburiae	995_ECLO	Homo sapiens	USA	J	I	30	471	26	14	143	186	61	11	89
NZ_JCKL01000000	E. cloacae	E. asburiae	UCI 49	Homo sapiens	USA	J	I	30	471	26	14	143	186	61	11	89
NZ_JWCN01000000	E. cloacae	E. asburiae	1119_ECLO	Homo sapiens	USA	J	I	30	473	154	14	170	148	132	11	15
NZ_JWAA01000000	E. cloacae	E. asburiae	1180_ECLO	Homo sapiens	USA	J	I	30	473	154	14	170	148	132	11	15
NZ_LDCE01000000	E. asburiae	E. asburiae	GN02073	Homo sapiens	USA	J	I	30	526	176	15	189	210	182	11	116
NZ_LECX01000000	E. asburiae	E. asburiae	GN04222	Homo sapiens	USA	J	I	30	526	176	15	189	210	182	11	116
NZ_JYMF01000000	E. cloacae	E. asburiae	MNCRE14	Homo sapiens	USA	J	I	30	552	185	16	196	222	22	9	15
NZ_JRUR01000000	Enterobacter sp.	E. asburiae	E20	Oryza sativa	China	J	I	30	552	185	16	196	222	22	9	15
NZ_LDCH01000000	E. asburiae	E. asburiae	GN02127	Homo sapiens	USA	J	I	76	252	22	15	102	104	101	11	10
NZ_LEDA01000000	E. asburiae	E. asburiae	GN03140	Homo sapiens	USA	J	I	76	252	22	15	102	104	101	11	10
NZ_JZCX01000000	E. cloacae	E. asburiae	MNCRE3	Homo sapiens	USA	J	I	76	252	22	15	102	104	101	11	10
NZ_JWGM01000000	E. cloacae	E. asburiae	1009_ECLO	Homo sapiens	USA	J	I	28	162	79	15	39	15	86	11	46
NZ_JWGJ01000000	E. asburiae	E. asburiae	1011_EASB	Homo sapiens	USA	J	I	28	162	79	15	39	15	86	11	46
NZ_JWCF01000000	E. cloacae	E. asburiae	1126_ECLO	Homo sapiens	USA	J	I	28	162	79	15	39	15	86	11	46
NZ_JWBX01000000	E. cloacae	E. asburiae	1135_ECLO	Homo sapiens	USA	J	I	28	162	79	15	39	15	86	11	46
NZ_JUOY01000000	E. cloacae	E. asburiae	895_ECLO	Homo sapiens	USA	J	I	28	162	79	15	39	15	86	11	46
NZ_JUMS01000000	Enterobacter sp.	E. asburiae	940_PEND	Homo sapiens	USA	J	I	28	162	79	15	39	15	86	11	46
NZ_AYIP01000000	E. cloacae	E. asburiae	BWH 31	Homo sapiens	missing	J	I	28	162	79	15	39	15	86	11	46
NZ_JVLF01000000	E. cloacae	E. asburiae	333_ECLO	Homo sapiens	USA	J	I	41	24	23	15	23	16	28	11	11
NZ_LEDH01000000	E. asburiae	E. asburiae	GN02709	Homo sapiens	USA	J	I	41	24	23	15	23	16	28	11	11
NZ_JUXG01000000	E. cloacae	E. asburiae	683_ECLO	Homo sapiens	USA	J	I	52	490	162	116	178	194	164	11	58
NZ_CP011591.1,NZ_CP011586.1,NZ_CP011585.1,NZ_CP011587.1,NZ_CP011588.1,NZ_CP011590.1,NZ_CP011589.1	E. asburiae	E. asburiae	CAV1043	Homo sapiens	USA	J	I	66	23	22	15	39	17	47	11	10	3
NZ_JYMM01000000	E. cloacae	E. asburiae	MNCRE20	Homo sapiens	USA	J	I	66	579	194	15	102	233	200	11	10
NZ_AZUA01000000	Enterobacter sp.	E. asburiae	DC1	yellow yam	missing	J	I	69	506	168	120	183	202	172	11	52
NZ_AVOP01000000	Enterobacter sp.	E. asburiae	EGD-HP1	Homo sapiens	India	J	I	95	557	187	130	199	224	192	88	126
NZ_AYJG01000000	Enterobacter sp.	E. asburiae	MGH 24	Homo sapiens	missing	J	I	95	573	193	130	206	232	192	88	126
NZ_JWCB01000000	E. cloacae	E. cloacae complex	1131_ECLO	Homo sapiens	USA	K	N/A	32	474	155	27	171	187	157	76	27
NZ_JWAV01000000	E. cloacae	E. cloacae complex	1160_ECLO	Homo sapiens	USA	K	N/A	32	474	155	27	171	187	157	76	27
NZ_JWAU01000000	E. cloacae	E. cloacae complex	1161_ECLO	Homo sapiens	USA	K	N/A	32	474	155	27	171	187	157	76	27
NZ_JACW01000000	E. asburiae	E. cloacae complex	C1	unknown (soil isolate)	Malaysia	K	N/A	65	500	166	118	181	199	169	76	27
NZ_AZXZ01000000	Enterobacter sp.	E. cloacae complex	DC3	yellow yam	missing	K	N/A	70	507	169	27	184	203	173	76	27
NZ_AZUB01000000	Enterobacter sp.	E. cloacae complex	DC4	yellow yam	missing	K	N/A	70	507	169	27	184	203	173	76	27
NZ_JVIL01000000	E. cloacae	E. cloacae complex	405_ECLO	Homo sapiens	USA	L	N/A	44	482	144	106	165	191	150	12	103
NZ_JVIB01000000	E. cloacae	E. cloacae complex	414_ECLO	Homo sapiens	USA	L	N/A	44	482	144	106	165	191	150	12	103
NZ_LEDT01000000	E. asburiae	E. cloacae complex	GN02468	Homo sapiens	USA	L	N/A	44	524	144	121	165	191	150	12	103
NZ_LEDN01000000	E. asburiae	E. cloacae complex	GN02587	Homo sapiens	USA	L	N/A	44	524	144	121	165	191	150	12	103
NZ_JMUR01000000	E. cloacae	E. cloacae complex	BWH 43	Homo sapiens	USA	L	N/A	64	414	136	99	153	160	140	12	92
NZ_JMUS01000000	E. cloacae	E. cloacae complex	CHS 79	Homo sapiens	USA	M	IV	68	502	36	25	67	201	171	12	20
NZ_LEEP01000000	E. asburiae	E. cloacae complex	GN02141	Homo sapiens	USA	M	IV	68	530	36	122	67	201	171	12	20
NZ_LDCK01000000	E. asburiae	E. cloacae complex	GN02208	Homo sapiens	USA	M	IV	72	533	179	77	191	215	185	14	118
NZ_AYJA01000000	Enterobacter sp.	E. cloacae complex	MGH 34	Homo sapiens	missing	M	IV	72	165	65	25	78	90	49	12	20
NZ_ALNS01000000	Enterobacter sp.	E. cloacae complex	SST3	Saccharum officinarum	Jamaica	M	IV	72	585	36	38	210	181	199	12	131
NZ_JWGU01000000	E. cloacae	E. cloacae complex	1000_ECLO	Homo sapiens	USA	M	IV	27	470	98	70	91	114	49	46	20
NZ_JWGT01000000	E. cloacae	E. cloacae complex	1001_ECLO	Homo sapiens	USA	M	IV	27	470	98	70	91	114	49	46	20
NZ_JVND01000000	E. cloacae	E. cloacae complex	28_ECLO	Homo sapiens	USA	M	IV	36	41	37	25	49	30	49	21	20
NZ_JVMT01000000	E. cloacae	E. cloacae complex	29_ECLO	Homo sapiens	USA	M	IV	36	41	37	25	49	30	49	21	20
NZ_JWAF01000000	E. cloacae	E. cloacae complex	1176_ECLO	Homo sapiens	USA	M	IV	36	477	37	112	49	30	49	21	20
NZ_JVWV01000000	E. cloacae	E. cloacae complex	1254_ECLO	Homo sapiens	USA	M	IV	36	477	37	112	49	30	49	21	20
NZ_AYID01000000	E. cloacae	E. cloacae complex	UCICRE 12	Homo sapiens	missing	M	IV	36	503	37	27	35	126	49	12	26
NZ_LEET01000000	E. asburiae	E. cloacae complex	GN02440	Homo sapiens	USA	M	IV	36	510	127	25	185	204	49	12	20
NZ_LEES01000000	E. asburiae	E. cloacae complex	GN02570	Homo sapiens	USA	M	IV	36	544	36	25	49	30	49	21	123
NZ_JMUU01000000	E. cloacae	E. cloacae complex	MGH 54	Homo sapiens	USA	M	IV	36	576	37	27	35	126	49	94	26
NZ_JYMH01000000	E. cloacae	E. cloacae complex	MNCRE16	Homo sapiens	USA	M	IV	36	578	127	25	207	207	49	95	26
NZ_ATHX01000000	E. cloacae	E. cloacae complex	EC_38VIM1	Homo sapiens	Spain	M	IV	43	96	57	39	49	57	49	12	20
NZ_JFHW01000000	Enterobacter sp.	E. cloacae complex	5-4	unknown (oil well)	China	M	IV	46	462	150	87	71	181	153	12	26
NZ_JSZC01000000	Enterobacter sp.	E. cloacae complex	FB	Homo sapiens	China	M	IV	46	559	188	131	49	225	193	12	26
NZ_LEDI01000000	E. asburiae	E. cloacae complex	GN02692	Homo sapiens	USA	M	IV	90	545	183	25	194	72	174	12	26
NZ_JWPV01000000	E. asburiae	E. cloacae complex	GN1	unknown (water isolate)	Malaysia	M	IV	137	560	189	132	200	226	49	12	127
NZ_AYJO01000000	Enterobacter sp.	E. cloacae complex	MGH 16	Homo sapiens	missing	M	IV	137	571	36	25	35	231	199	93	20
NZ_JCKQ01000000	E. cloacae	E. cloacae complex	UCI 39	Homo sapiens	USA	M	IV	150	591	36	42	36	127	71	12	47
NZ_LETR01000000	Enterobacter sp.	E. cloacae complex	BIDMC92	Homo sapiens	missing	N	N/A	61	497	165	117	180	159	168	68	107
NZ_JALR01000000	E. cloacae	E. cloacae complex	SY-70	Homo sapiens	China	N	N/A	78	586	197	98	187	236	201	68	114	2
NZ_JWGB01000000	E. aerogenes	E. aerogenes	1019_EAER	Homo sapiens	USA	N/A	N/A	29	N/A	N/A	N/A	N/A	N/A	N/A	N/A	N/A
NZ_JWFZ01000000	E. aerogenes	E. aerogenes	1020_EAER	Homo sapiens	USA	N/A	N/A	29	N/A	N/A	N/A	N/A	N/A	N/A	N/A	N/A
NZ_JVVV01000000	E. aerogenes	E. aerogenes	1277_EAER	Homo sapiens	USA	N/A	N/A	29	N/A	N/A	N/A	N/A	N/A	N/A	N/A	N/A
NZ_JVVU01000000	E. aerogenes	E. aerogenes	1278_EAER	Homo sapiens	USA	N/A	N/A	29	N/A	N/A	N/A	N/A	N/A	N/A	N/A	N/A
NZ_JVVQ01000000	E. aerogenes	E. aerogenes	1281_EAER	Homo sapiens	USA	N/A	N/A	29	N/A	N/A	N/A	N/A	N/A	N/A	N/A	N/A
NZ_JVVP01000000	E. aerogenes	E. aerogenes	1282_EAER	Homo sapiens	USA	N/A	N/A	29	N/A	N/A	N/A	N/A	N/A	N/A	N/A	N/A
NZ_JVSF01000000	E. aerogenes	E. aerogenes	151_EAER	Homo sapiens	USA	N/A	N/A	29	N/A	N/A	N/A	N/A	N/A	N/A	N/A	N/A
NZ_JVRL01000000	E. aerogenes	E. aerogenes	170_EAER	Homo sapiens	USA	N/A	N/A	29	N/A	N/A	N/A	N/A	N/A	N/A	N/A	N/A
NC_020181.1,NC_020182.1,NC_020180.1	E. aerogenes	E. aerogenes	EA1509E	Homo sapiens	missing	N/A	N/A	29	N/A	N/A	N/A	N/A	N/A	N/A	N/A	N/A
NZ_LDAZ01000000	E. aerogenes	E. aerogenes	GN02126	Homo sapiens	USA	N/A	N/A	29	N/A	N/A	N/A	N/A	N/A	N/A	N/A	N/A
NZ_LDBB01000000	E. aerogenes	E. aerogenes	GN02173	Homo sapiens	USA	N/A	N/A	29	N/A	N/A	N/A	N/A	N/A	N/A	N/A	N/A
NZ_LDBE01000000	E. aerogenes	E. aerogenes	GN02326	Homo sapiens	USA	N/A	N/A	29	N/A	N/A	N/A	N/A	N/A	N/A	N/A	N/A
NZ_LDBF01000000	E. aerogenes	E. aerogenes	GN02329	Homo sapiens	USA	N/A	N/A	29	N/A	N/A	N/A	N/A	N/A	N/A	N/A	N/A
NZ_LDBG01000000	E. aerogenes	E. aerogenes	GN02355	Homo sapiens	USA	N/A	N/A	29	N/A	N/A	N/A	N/A	N/A	N/A	N/A	N/A
NZ_LDBQ01000000	E. aerogenes	E. aerogenes	GN03019	Homo sapiens	USA	N/A	N/A	29	N/A	N/A	N/A	N/A	N/A	N/A	N/A	N/A
NZ_LDBU01000000	E. aerogenes	E. aerogenes	GN03927	Homo sapiens	USA	N/A	N/A	29	N/A	N/A	N/A	N/A	N/A	N/A	N/A	N/A
NZ_JMUN01000000	E. aerogenes	E. aerogenes	MGH-77	Homo sapiens	USA	N/A	N/A	29	N/A	N/A	N/A	N/A	N/A	N/A	N/A	N/A
NZ_JMUO01000000	E. aerogenes	E. aerogenes	MGH-78	Homo sapiens	USA	N/A	N/A	29	N/A	N/A	N/A	N/A	N/A	N/A	N/A	N/A
NZ_JCKZ01000000	E. aerogenes	E. aerogenes	UCI 15	Homo sapiens	USA	N/A	N/A	29	N/A	N/A	N/A	N/A	N/A	N/A	N/A	N/A
NZ_JCKY01000000	E. aerogenes	E. aerogenes	UCI 16	Homo sapiens	USA	N/A	N/A	29	N/A	N/A	N/A	N/A	N/A	N/A	N/A	N/A
NZ_JCKO01000000	E. aerogenes	E. aerogenes	UCI 46	Homo sapiens	USA	N/A	N/A	29	N/A	N/A	N/A	N/A	N/A	N/A	N/A	N/A
NZ_JCKN01000000	E. aerogenes	E. aerogenes	UCI 47	Homo sapiens	USA	N/A	N/A	29	N/A	N/A	N/A	N/A	N/A	N/A	N/A	N/A
NZ_JCKM01000000	E. aerogenes	E. aerogenes	UCI 48	Homo sapiens	USA	N/A	N/A	29	N/A	N/A	N/A	N/A	N/A	N/A	N/A	N/A
NZ_JULT01000000	E. aerogenes	E. aerogenes	965_EAER	Homo sapiens	USA	N/A	N/A	38	N/A	N/A	N/A	N/A	N/A	N/A	N/A	N/A
NZ_LDAY01000000	E. aerogenes	E. aerogenes	GN02079	Homo sapiens	USA	N/A	N/A	38	N/A	N/A	N/A	N/A	N/A	N/A	N/A	N/A
NZ_LDBJ01000000	E. aerogenes	E. aerogenes	GN02464	Homo sapiens	USA	N/A	N/A	38	N/A	N/A	N/A	N/A	N/A	N/A	N/A	N/A
NZ_LDBP01000000	E. aerogenes	E. aerogenes	GN02770	Homo sapiens	USA	N/A	N/A	38	N/A	N/A	N/A	N/A	N/A	N/A	N/A	N/A
NZ_LDBR01000000	E. aerogenes	E. aerogenes	GN03543	Homo sapiens	USA	N/A	N/A	38	N/A	N/A	N/A	N/A	N/A	N/A	N/A	N/A
NZ_LDBS01000000	E. aerogenes	E. aerogenes	GN03688	Homo sapiens	USA	N/A	N/A	38	N/A	N/A	N/A	N/A	N/A	N/A	N/A	N/A
NZ_LDCA01000000	E. aerogenes	E. aerogenes	GN05253	Homo sapiens	USA	N/A	N/A	38	N/A	N/A	N/A	N/A	N/A	N/A	N/A	N/A
NC_015663.1	E. aerogenes	E. aerogenes	KCTC 2190	missing	missing	N/A	N/A	38	N/A	N/A	N/A	N/A	N/A	N/A	N/A	N/A
NZ_JUXH01000000	E. aerogenes	E. aerogenes	682_EAER	Homo sapiens	USA	N/A	N/A	51	N/A	N/A	N/A	N/A	N/A	N/A	N/A	N/A
NZ_JUQG01000000	E. aerogenes	E. aerogenes	86_EAER	Homo sapiens	USA	N/A	N/A	51	N/A	N/A	N/A	N/A	N/A	N/A	N/A	N/A
NZ_LDBV01000000	E. aerogenes	E. aerogenes	GN03959	Homo sapiens	USA	N/A	N/A	51	N/A	N/A	N/A	N/A	N/A	N/A	N/A	N/A
NZ_ARTC01000000	E. aerogenes	E. aerogenes	FGI35	Homo sapiens	missing	N/A	N/A	57	N/A	N/A	N/A	N/A	N/A	N/A	N/A	N/A
NZ_LDBH01000000	E. aerogenes	E. aerogenes	GN02384	Homo sapiens	USA	N/A	N/A	57	N/A	N/A	N/A	N/A	N/A	N/A	N/A	N/A
NZ_LESY01000000	E. aerogenes	E. aerogenes	UCI98	Homo sapiens	missing	N/A	N/A	57	N/A	N/A	N/A	N/A	N/A	N/A	N/A	N/A
NZ_JSWV01000000	E. aerogenes	E. aerogenes	B3	Momordica charantia	Malaysia	N/A	N/A	57	N/A	N/A	N/A	N/A	N/A	N/A	N/A	N/A
NZ_LDBA01000000	E. aerogenes	E. aerogenes	GN02154	Homo sapiens	USA	N/A	N/A	73	N/A	N/A	N/A	N/A	N/A	N/A	N/A	N/A
NZ_LDBC01000000	E. aerogenes	E. aerogenes	GN02278	Homo sapiens	USA	N/A	N/A	73	N/A	N/A	N/A	N/A	N/A	N/A	N/A	N/A
NZ_LDBD01000000	E. aerogenes	E. aerogenes	GN02286	Homo sapiens	USA	N/A	N/A	73	N/A	N/A	N/A	N/A	N/A	N/A	N/A	N/A
NZ_LDBI01000000	E. aerogenes	E. aerogenes	GN02420	Homo sapiens	USA	N/A	N/A	73	N/A	N/A	N/A	N/A	N/A	N/A	N/A	N/A
NZ_LDBK01000000	E. aerogenes	E. aerogenes	GN02499	Homo sapiens	USA	N/A	N/A	73	N/A	N/A	N/A	N/A	N/A	N/A	N/A	N/A
NZ_LDBM01000000	E. aerogenes	E. aerogenes	GN02525	Homo sapiens	USA	N/A	N/A	73	N/A	N/A	N/A	N/A	N/A	N/A	N/A	N/A
NZ_LDBW01000000	E. aerogenes	E. aerogenes	GN04690	Homo sapiens	USA	N/A	N/A	73	N/A	N/A	N/A	N/A	N/A	N/A	N/A	N/A
NZ_LDBX01000000	E. aerogenes	E. aerogenes	GN04794	Homo sapiens	USA	N/A	N/A	73	N/A	N/A	N/A	N/A	N/A	N/A	N/A	N/A
NZ_JCKV01000000	E. aerogenes	E. aerogenes	UCI 27	Homo sapiens	USA	N/A	N/A	73	N/A	N/A	N/A	N/A	N/A	N/A	N/A	N/A
NZ_JCKU01000000	E. aerogenes	E. aerogenes	UCI 28	Homo sapiens	USA	N/A	N/A	73	N/A	N/A	N/A	N/A	N/A	N/A	N/A	N/A
NZ_JCKP01000000	E. aerogenes	E. aerogenes	UCI 45	Homo sapiens	USA	N/A	N/A	73	N/A	N/A	N/A	N/A	N/A	N/A	N/A	N/A
NZ_LDBL01000000	E. aerogenes	E. aerogenes	GN02509	Homo sapiens	USA	N/A	N/A	74	N/A	N/A	N/A	N/A	N/A	N/A	N/A	N/A
NZ_LDBN01000000	E. aerogenes	E. aerogenes	GN02694	Homo sapiens	USA	N/A	N/A	74	N/A	N/A	N/A	N/A	N/A	N/A	N/A	N/A
NZ_LDBY01000000	E. aerogenes	E. aerogenes	GN04835	Homo sapiens	USA	N/A	N/A	74	N/A	N/A	N/A	N/A	N/A	N/A	N/A	N/A
NZ_JUHZ01000000	E. aerogenes	E. aerogenes	ND17	Homo sapiens	USA	N/A	N/A	80	N/A	N/A	N/A	N/A	N/A	N/A	N/A	N/A
NZ_LDBT01000000	E. aerogenes	E. aerogenes	GN03732	Homo sapiens	USA	N/A	N/A	80	N/A	N/A	N/A	N/A	N/A	N/A	N/A	N/A
NZ_LDBZ01000000	E. aerogenes	E. aerogenes	GN05224	Homo sapiens	USA	N/A	N/A	80	N/A	N/A	N/A	N/A	N/A	N/A	N/A	N/A
NZ_JMUM01000000	E. aerogenes	E. aerogenes	MGH 62	Homo sapiens	USA	N/A	N/A	80	N/A	N/A	N/A	N/A	N/A	N/A	N/A	N/A
NZ_LDBO01000000	E. aerogenes	E. aerogenes	GN02761	Homo sapiens	USA	N/A	N/A	82	N/A	N/A	N/A	N/A	N/A	N/A	N/A	N/A
NZ_JMUL01000000	E. aerogenes	E. aerogenes	MGH 61	Homo sapiens	USA	N/A	N/A	142	N/A	N/A	N/A	N/A	N/A	N/A	N/A	N/A
NZ_LECZ01000000	Enterobacter sp.	E. cloacae complex	GN03164	Homo sapiens	USA	O	N/A	92	550	184	127	195	221	189	86	124
NZ_JUZQ01000000	E. cloacae	E. cloacae complex	624_ECLO	Homo sapiens	USA	P	N/A	48	487	161	114	177	192	163	79	105
NZ_JUZJ01000000	E. cloacae	E. cloacae complex	630_ECLO	Homo sapiens	USA	P	N/A	48	487	161	114	177	192	163	79	105
NZ_JDWH01000000	E. cloacae	E. cloacae complex	JD6301	missing	missing	P	N/A	139	563	190	134	202	227	195	90	105
NZ_JDWG01000000	E. cloacae	E. cloacae complex	JD8715	missing	missing	P	N/A	139	563	190	134	202	227	195	90	105
NZ_JWFJ01000000	E. cloacae	E. kobei	1034_ECLO	Homo sapiens	USA	Q	II	2	3	3	3	3	3	3	3	3
NZ_JWET01000000	E. cloacae	E. kobei	1049_ECLO	Homo sapiens	USA	Q	II	2	3	3	3	3	3	3	3	3
NZ_LEEC01000000	Enterobacter sp.	E. kobei	GN02366	Homo sapiens	USA	Q	II	2	3	3	3	3	3	3	3	3
NC_018405.1	E. cloacae	E. kobei	ENHKU01	Capsicum annuum	Hong Kong	Q	II	2	3	3	3	3	3	3	3	3
NZ_JUTR01000000	E. cloacae	E. kobei	77_ECLO	Homo sapiens	USA	Q	II	2	32	3	24	3	35	3	16	17
NZ_JUQP01000000	E. cloacae	E. kobei	85_ECLO	Homo sapiens	USA	Q	II	2	32	3	24	3	35	3	16	17
NZ_LEEQ01000000	Enterobacter sp.	E. kobei	GN02204	Homo sapiens	USA	Q	II	2	32	3	24	3	35	3	16	17
NZ_LEEK01000000	Enterobacter sp.	E. kobei	GN02275	Homo sapiens	USA	Q	II	2	32	3	24	3	35	3	16	17
NZ_LEDW01000000	Enterobacter sp.	E. kobei	GN02454	Homo sapiens	USA	Q	II	2	32	3	24	3	35	3	16	17
NZ_AYJH01000000	Enterobacter sp.	E. kobei	MGH 23	Homo sapiens	missing	Q	II	2	32	3	24	3	35	3	16	17
NZ_LFLG01000000	E. cloacae	E. kobei	CB2	cabbage	Malaysia	Q	II	2	54	41	3	54	37	3	15	17
NZ_JVAE01000000	E. cloacae	E. kobei	61_ECLO	Homo sapiens	USA	Q	II	2	56	42	3	52	37	23	16	3
NZ_JUZK01000000	E. cloacae	E. kobei	63_ECLO	Homo sapiens	USA	Q	II	2	56	42	3	52	37	23	16	3
NZ_JVTR01000000	E. cloacae	E. kobei	1323_ECLO	Homo sapiens	USA	Q	II	2	125	63	3	66	68	3	16	3
NZ_LEDC01000000	Enterobacter sp.	E. kobei	GN02825	Homo sapiens	USA	Q	II	2	125	63	3	66	68	3	16	3
NZ_AYJF01000000	Enterobacter sp.	E. kobei	MGH 25	Homo sapiens	missing	Q	II	2	125	63	3	66	68	3	16	3
NZ_JCLI01000000	Enterobacter sp.	E. kobei	MGH 37	Homo sapiens	missing	Q	II	2	125	63	3	66	68	3	16	3
NZ_LDCL01000000	Enterobacter sp.	E. kobei	GN02225	Homo sapiens	USA	Q	II	2	191	3	24	3	35	3	16	51
NZ_CP009850.1,NZ_CP009851.1,NZ_CP009852.1,NZ_CP009853.1	E. cloacae	E. kobei	ECNIH4	unknown (sink drain)	USA	Q	II	2	191	3	24	3	35	3	16	51	2
NZ_JVFX01000000	E. cloacae	E. kobei	467_ECLO	Homo sapiens	USA	Q	II	2	484	3	3	175	82	3	77	17
NZ_JMUQ01000000	E. cloacae	E. kobei	BIDMC 67	Homo sapiens	USA	Q	II	2	496	71	SHORT	110	37	19	16	SHORT
NZ_LDCJ01000000	Enterobacter sp.	E. kobei	GN02186	Homo sapiens	USA	Q	II	2	532	41	24	164	35	3	16	3
NZ_LEEL01000000	Enterobacter sp.	E. kobei	GN02266	Homo sapiens	USA	Q	II	2	536	3	123	66	216	3	16	17
NZ_LECY01000000	Enterobacter sp.	E. kobei	GN03191	Homo sapiens	USA	Q	II	2	551	3	3	3	35	3	3	3
NZ_AYJI01000000	Enterobacter sp.	E. kobei	MGH 22	Homo sapiens	missing	Q	II	2	572	3	3	3	82	3	16	17
NZ_JYME01000000	E. cloacae	E. kobei	MNCRE12	Homo sapiens	USA	Q	II	2	577	71	3	87	89	19	16	3
NZ_JCKW01000000	E. cloacae	E. kobei	UCI 24	Homo sapiens	USA	Q	II	2	589	3	24	3	238	3	16	17
NZ_JMUV01000000	E. cloacae	E. kobei	UCI 29	Homo sapiens	USA	Q	II	2	589	3	24	3	238	3	16	17
NZ_JVSD01000000	E. cloacae	E. cloacae complex	153_ECLO	Homo sapiens	USA	R	IX	33	475	156	111	172	188	34	8	29
NZ_JCLB01000000	Enterobacter sp.	E. cloacae complex	BIDMC 29	Homo sapiens	missing	R	IX	59	494	164	81	173	197	167	SHORT	29
NZ_LEEJ01000000	Enterobacter sp.	E. cloacae complex	GN02283	Homo sapiens	USA	R	IX	59	537	180	124	173	217	34	8	119
NZ_AZXO01000000	E. cloacae	E. cloacae complex	IIT-BT 08	plant leaves	India	R	IX	59	562	140	18	201	31	194	8	29
NZ_LEDQ01000000	Enterobacter sp.	E. cloacae complex	GN02548	Homo sapiens	USA	R	IX	87	543	182	18	138	188	119	84	122
NZ_JVRK01000000	E. cloacae	E. cloacae complex	171_ECLO	Homo sapiens	USA	R	IX	34	476	157	81	173	189	158	8	102
NZ_JVQZ01000000	E. cloacae	E. cloacae complex	182_ECLO	Homo sapiens	USA	R	IX	34	476	157	81	173	189	158	8	102
NZ_JVQL01000000	E. cloacae	E. cloacae complex	195_ECLO	Homo sapiens	USA	R	IX	34	476	157	81	173	189	158	8	102
NZ_JVQI01000000	E. cloacae	E. cloacae complex	198_ECLO	Homo sapiens	USA	R	IX	34	476	157	81	173	189	158	8	102
NZ_JVPP01000000	E. cloacae	E. cloacae complex	217_ECLO	Homo sapiens	USA	R	IX	37	479	158	18	174	190	160	8	29
NZ_JUZN01000000	E. cloacae	E. cloacae complex	627_ECLO	Homo sapiens	USA	R	IX	49	488	33	19	34	193	32	8	29
NZ_JUZL01000000	E. cloacae	E. cloacae complex	629_ECLO	Homo sapiens	USA	R	IX	49	488	33	19	34	193	32	8	29
NZ_JZDF01000000	E. cloacae	E. cloacae complex	MNCRE4	Homo sapiens	USA	R	IX	143	580	157	137	33	31	30	8	29
NA = Not applicable
